# Supplementary material for: Persistent DNA strand breaks induce a CAF-like phenotype in normal fibroblasts
Source: Oncotarget. 2018 Feb 7;9(17):13666–81. doi: 10.18632/oncotarget.24446 (PMC5862606; doi:10.18632/oncotarget.24446)
Supplement: Supplementary file 2 [file oncotarget-09-13666-s002.xlsx]

## Sheet: Sheet1
							Distribution of the biological functions affected by XRCC1 depletion. Charts were obtained analysing the data from the merged SILAC analyses. Upregulated proteins appear on the left panel and have been classified into A: metabolism, mitochondria, respiratory chain; B: membrane proteins, import/export and ion channels; C: growth factors and signalling; D: RNA binding, splicing, translation and ami…
UNIPROT ENTRY	ChEP Score	Nuleus Score	Cytoplasm Score	Gene Name	Keywords
P07951	1.5091	1.90117	1.16419	TPM2	CYTOSKELETON
P07996	1.4544	1.53805	1.24732	THBS1	GROWTH FACTOR, MEMBRANE, TGFBETA
P09493	1.6477	2.41212	0.647664	TPM1	CYTOSKELETON
Q05682	1.9098	1.74223	1.53808	CALD1	CYTOSKELETON
Q5SZU1	1.8785	2.276	1.98211	PHGDH	METABOLISM, NADH, PYRUVATE
Q8WX93	1.559	2.08565	1.97646	PALLD	CYTOSKELETON
B1AHB1	0.33953	0.51078	0.263806	MCM5	REPLICATION, HELICASE
P25205	0.30459	0.588468	0.524203	MCM3	REPLICATION, HELICASE
Q96T88	0.28989	0.549129	N.I.	UHRF1	METHYLATION, CHROMATIN REMODELING, UBIQUITINATION, HYPOMETHYLATION
Q9BVJ6	0.65338	0.270696	N.I.	UTP14A	RIBOSOME, RNA BINDING
O60716	1.4322	1.1812	1.51134	CTNND1	TRANSCRIPTION, GROWTH FACTOR, WNT PATHWAY
P08238	0.57621	0.656985	0.656985	HSP90AB1	CHAPERONE, STRESS RESPONSE
P09651	0.63502	0.925727	0.682919	HNRNPA1	SPLICING, RNA BINDING
Q15785	0.69859	0.782413	0.457756	TOMM34	MITOCHONDRIA, CHAPERONE, IMPORT/EXPORT
O60828	0.62536	1.66886	N.I.	PQBP1	TRANSCRIPTION, SPLICING
P62736	0.2848	1.71257	1.42415	ACTA2	CYTOSKELETON
P98175	1.6439	0.632838	N.I.	RBM10	SPLICING, RNA BINDING
P39748	0.45988	0.8825	5.75829	FEN1	NUCLEASE, DNA REPAIR, REPLICATION
B1ANR0	4.5115	1.48454	0.865764	PABPC4	RNA BINDING
B4DDF4	1.4262	1.39847	1.2809	CNN2	CYTOSKELETON
O43159	1.46	0.726488	N.I.	RRP8	NUCLEOLI, CHROMATIN REMODELLING, METABOLISM
P11940	4.5115	0.879275	0.978106	PABPC1	RNA BINDING, SPLICING
P23588	2.7884	N.I.	1.01266	EIF4B	RIBOSOME, TRANSLATION
P27797	1.4393	1.01503	0.96652	CALR	CHAPERONE, IMPORT/EXPORT, RETICULUM
P29590	10.15	N.I.	0.950705	PML	CHROMATIN REMODELLING, TRANSCRIPTION, DNA REPAIR, INTERFERON
P33176	13.507	0.988505	1.02265	KIF5B	MICROTUBULE, CYTOSKELETON, IMPORT/EXPORT
P35579	1.5335	1.13181	1.12861	MYH9	CYTOSKELETON
P60866	1.703	0.75174	1.12076	RPS20	RIBOSOME, RNA BINDING
P60903	1.5793	0.860562	0.80076	S100A10	ION CHANNEL, MEMBRANE, STRESS RESPONSE
P62826	3.3856	0.892178	0.866466	RAN	MEMBRANE, IMPORT/EXPORT, GTP
Q16527	1.4963	1.08937	N.I.	CSRP2	GROWTH FACTOR
Q5JTV8	1.4921	1.12415	N.I.	TOR1AIP1	MEMBRANE
Q7KZ85	1.6915	1.3904	N.I.	SUPT6H	TRANSCRIPTION, CHROMATIN REMODELLING, CHAPERONE
Q8N684	1.4766	0.763187	N.I.	CPSF7	SPLICING, RNA BINDING
Q93052	1.4391	1.22325	1.31067	LPP	MEMBRANE, TRANSCRIPTION
Q9NZM1	3.5368	0.991703	1.10298	MYOF	MEMBRANE, GROWTH FACTOR
Q9Y696	9.2014	1.00504	0.892847	CLIC4	MEMBRANE, ION CHANNEL
A6NHR9	0.68412	0.876492	N.I.	SMCHD1	METHYLATION, CHROMATIN REMODELING
A8MX94	0.64446	1.18959	0.947659	GSTP1	REDOX, METABOLISM, TOXIN RESISTANCE
F8VV04	0.65072	N.I.	1.07731	SART3	SPLICING, TRANSCRIPTION, CHROMATIN REMODELLING
M0QXL5	0.55517	1.1246	N.I.	FBL	METHYLATION, RIBOSOME, RNA BINDING
O00567	0.60542	1.08116	N.I.	NOP56	RIBOSOME, RNA BINDING
O43143	0.64649	0.926589	1.01345	DHX15	HELICASE, SPLICING, RNA BINDING
O75533	0.67826	0.822458	N.I.	SF3B1	SPLICING
O95232	0.68593	0.86333	N.I.	LUC7L3	SPLICING
P06748	0.64415	0.884323	1.32565	NPM1	NUCLEOLI, CHAPERON, RIBOSOME, CENTROSOME
P07355	0.68843	0.918457	0.979018	ANXA2	MEMBRANE, STRESS RESPONSE
P07900	0.67851	0.865895	0.793807	HSP90AA1	CHAPERONE, STRESS RESPONSE
P09012	0.60873	1.16204	N.I.	SNRPA	SPLICING, RNA BINDING
P12109	0.52184	0.811297	1.21357	COL6A1	ECM
P12110	0.44272	0.801047	0.931662	COL6A2	ECM
P12111	0.5598	0.895466	1.26963	COL6A3	ECM
P16402	0.52615	1.17634	N.I.	HIST1H1D	CHROMATIN REMODELLING, NUCLEOSOME
P16403	0.5547	1.04214	N.I.	HIST1H1C	CHROMATIN REMODELLING, NUCLEOSOME
P31942	0.61322	0.880312	N.I.	HNRNPH3	SPLICING, RNA BINDING
P37802	0.64716	0.872913	0.839122	TAGLN2	CYTOSKELETON
P49915	0.61977	N.I.	0.762182	GMPS	METABOLISM, GTP
P50990	0.68426	0.939015	0.947103	CCT8	CHAPERONE, CYTOSKELETON
P51532	0.43233	1.03771	N.I.	SMARCA4	CHROMATIN REMODELLING, TRANSCRIPTION
P78347	0.61085	0.745515	N.I.	GTF2I	TRANSCRIPTION
P78371	0.68804	0.964539	0.920618	CCT2	CHAPERONE, CYTOSKELETON
Q07666	0.67166	1.06436	1.1429	KHDRBS1	CELL CYCLE, MEMBRANE
Q09666	0.64371	0.983163	1.00497	AHNAK	ION CHANNEL, MEMBRANE, DNA REPAIR, TRANSCRIPTION
Q13435	0.70169	0.732137	N.I.	SF3B2	SPLICING
Q13509	0.60558	0.729965	0.712228	TUBB3	CYTOSKELETON, MICROTUBULE
Q14320	0.6491	0.791397	1.00873	FAM50A	TRANSCRIPTION
Q14690	0.61707	0.722312	N.I.	PDCD11	RIBOSOME
Q15007	0.63258	0.997617	N.I.	WTAP	SPLICING, METHYLATION, CELL CYCLE, RNA BINDING
Q15029	0.58346	0.884403	N.I.	EFTUD2	SPLICING, GTP
Q15637	0.48963	0.820595	0.827116	SF1	TRANSCRIPTION
Q8IWX8	0.69902	1.13562	N.I.	CHERP	ION CHANNEL, RETICULUM
Q8IY81	0.69989	0.792033	N.I.	FTSJ3	RIBOSOME, METHYLATION
Q8TDN6	0.48264	0.95042	N.I.	BRIX1	RIBOSOME
Q8WXF1	0.6978	0.990302	N.I.	PSPC1	TRANSCRIPTION
Q92797	0.6071	1.43256	N.I.	SYMPK	RNA BINDING, MEMBRANE
Q99729	0.65209	0.90978	0.967311	HNRNPAB	SPLICING, RNA BINDING
Q9BY77	0.6843	0.946351	N.I.	POLDIP3	TRANSLATION, IMPORT/EXPORT
Q9H0D6	0.58122	1.04265	N.I.	XRN2	TRANSCRIPTION, NUCLEASE
Q9H0S4	0.67001	1.44972	N.I.	DDX47	HELICASE, SPLICING, RNA BINDING
Q9NR30	0.52939	0.721965	N.I.	DDX21	HELICASE, SPLICING, RNA BINDING
Q9UHD8	0.61765	1.02753	1.02876	SEPT9-	CYTOSKELETON, GTP
O94929	1.5344	N.I.	N.I.	ABLIM3	CYTOSKELETON, TRANSCRIPTION
P18615	2.28	N.I.	N.I.	NELFE	TRANSCRIPTION
Q13523	1.573	N.I.	N.I.	PRPF4B	MICROTUBULE, SPLICING
Q7Z406	1.5818	N.I.	N.I.	MYH14	CYTOSKELETON
Q7Z5P9	3.9191	N.I.	N.I.	MUC19	MEMBRANE, GOLGI
Q9UH99	2.3293	N.I.	N.I.	SUN2	CYTOSKELETON, MEMBRANE
A6NMY6	0.68843	N.I.	N.I.	ANXA2P2	MEMBRANE, STRESS RESPONSE, ION CHANNEL
P11388	0.65009	N.I.	N.I.	TOP2A	CHOMATIN REMODELLING, DNA REPAIR, TRANSCRIPTION,TOPOISOMERASE
P51531	0.43233	N.I.	N.I.	SMARCA2	CHROMATIN REMODELLING, TRANSCRIPTION
P62807	0.66852	N.I.	N.I.	HIST1H2BC	CHROMATIN REMODELLING, NUCLEOSOME
P63267	0.2848	N.I.	N.I.	ACTG2	CYTOSKELETON
P68032	0.2848	N.I.	N.I.	ACTC1	CYTOSKELETON
P68133	0.2848	N.I.	N.I.	ACTA1	CYTOSKELETON
Q5BKZ1	0.70159	N.I.	N.I.	ZNF326	TRANSCRIPTION, SPLICING
Q5TAP6	0.65338	N.I.	N.I.	UTP14C	RIBOSOME, RNA BINDING
Q86VM9	0.58915	N.I.	N.I.	ZC3H18	RNA BINDING, IMPORT/EXPORT
Q9H0H5	0.59287	N.I.	N.I.	RACGAP1	MICROTUBULE, GTP
Q9Y2W2	0.66934	N.I.	N.I.	WBP11	SPLICING
WCSILAC
P01023	N.I.	5.36303	88.3112	A2M	PROTEASE, ECM
P02766	N.I.	N.I.	79.4902	TTR	GROWTH FACTOR
P82094	N.I.	N.I.	10.302	TMF1	GROWTH FACTOR, TRANSCRIPTION, GOLGI, RETICULUM
Q6UX71	N.I.	N.I.	9.73257	PLXDC2	MEMBRANE, GROWTH FACTOR, ANGIOGENESIS
P13645	N.I.	N.I.	7.91196	KRT10	CYTOSKELETON
B4DJ81	N.I.	N.I.	7.24971	NDUFS1	MITOCHONDRIA, METABOLISM, NADH
B7Z3Q7	N.I.	N.I.	6.95672	ABCC4	METABOLISM, TOXIN RESISTANCE, FOLATE
H3BM42	N.I.	N.I.	5.79761	GLG1	MEMBRANE, GOLGI, GROWTH FACTOR
P02461	N.I.	3.72006	5.76842	COL3A1	ECM
P02452	N.I.	3.34555	5.7519	COL1A1	ECM
Q9UPY5	N.I.	3.82153	5.08877	SLC7A11	METABOLISM, IMPORT/EXPORT, AMINO ACIDS
Q5QPP1	N.I.	N.I.	5.0037	GALE	METABOLISM, UDP, GALACTOSE
P22492	N.I.	N.I.	4.74257	HIST1H1T	CHROMATIN REMODELLING, NUCLEOSOME
P08123	N.I.	3.0011	4.5287	COL1A2	ECM
O75489	N.I.	1.14802	4.44497	NDUFS3	MITOCHONDRIA, METABOLISM, NADH
P60891	N.I.	N.I.	3.8727	PRPS1	METABOLISM, GTP, RIBOSE
K7EMZ9	N.I.	N.I.	3.67049	LSM14A	TRANSLATION
H0YJ74	N.I.	0.652099	3.6358	BAZ1A	CHROMATIN REMODELLING, TRANSCRIPTION
P08572	N.I.	N.I.	3.40665	COL4A2	ECM
Q16822	N.I.	N.I.	3.26271	PCK2	METABOLISM, GTP, PYRUVATE
Q9Y617	N.I.	5.58035	3.25219	PSAT1	METABOLISM, PYRUVATE
Q3SY69	N.I.	N.I.	3.23309	ALDH1L2	MITOCHONDRIA, METABOLISM, NADH, FOLATE
P13726	N.I.	0.611515	3.17514	F3	GROWTH FACTOR, COAGULATION
Q5T985	N.I.	1.93798	3.01339	ITIH2	PROTEASE, ECM
P16035	N.I.	N.I.	3.00697	TIMP2	PROTEASE, ECM
P08195	N.I.	2.40251	2.94853	SLC3A2	METABOLISM, IMPORT/EXPORT, AMINO ACIDS
Q16270	N.I.	2.66311	2.93314	IGFBP7	GROWTH FACTOR
G5E9Z2	N.I.	1.28422	2.87751	CLPTM1L	MEMBRANE, RETICULUM, TOXIN RESISTANCE
F6U1T9	N.I.	N.I.	2.83776	PPP3R1	ION CHANNEL
Q9Y2Q5	N.I.	0.600695	2.78908	LAMTOR2	METABOLISM, GTP, GROWTH FACTOR, MTOR
Q9H1J7	N.I.	2.87814	2.76589	WNT5A/WNT5B	MEMBRANE, WNT PATHWAY
Q01650	N.I.	2.19005	2.73068	SLC7A5	METABOLISM, IMPORT/EXPORT, AMINO ACIDS
P40261	N.I.	N.I.	2.72574	NNMT	MEHTYLATION, TOXIN RESISTANCE
P05362	N.I.	N.I.	2.72317	ICAM1	MEMBRANE, ANGIOGENESIS
C9JXK0	N.I.	N.I.	2.68323	LBR	MEMBRANE, CYTOSKELETON, NADH
E9PMY3	N.I.	N.I.	2.57143	PTP4A2	PHOSPHATASE, CELL CYCLE
Q12768	N.I.	N.I.	2.49959	KIAA0196	ENDOSOME, IMPORT/EXPORT, CYTOSKELETON
O75410	N.I.	N.I.	2.49581	TACC1	CELL CYCLE, CYTOSKELETON
Q9Y2A7	N.I.	0.948192	2.49156	NCKAP1	CYTOSKELETON
Q9NZB2	N.I.	1.14255	2.4629	FAM120A	REDOX, STRESS RESPONSE, GROWTH FACTOR, PPARG
Q15758	N.I.	1.9074	2.45511	SLC1A5	METABOLISM, IMPORT/EXPORT, AMINO ACIDS
Q9Y3A3	N.I.	N.I.	2.44885	MOB4	MEMBRANE
C9J060	N.I.	N.I.	2.44804	TRIM22	INTERFERON, TRANSCRIPTION, UBIQUITINATION
H0YGA7	N.I.	N.I.	2.441	CADM1	MEMBRANE, ION CHANNEL, INTERFERON
Q14332	N.I.	2.17978	2.40926	FZD2	MEMBRANE, WNT PATHWAY
P13995	N.I.	N.I.	2.38578	MTHFD2	MITOCHONDRIA, FOLATE
O15118	N.I.	N.I.	2.36278	NPC1	ENDOSOME, IMPORT/EXPORT
Q13616	N.I.	0.377187	2.35018	CUL1	UBIQUITINATION, CELL CYCLE, TRANSCRIPTION, WNT PATHWAY
P30622	N.I.	N.I.	2.34026	CLIP1	ENDOSOME, MICROTUBULE, CYTOSKELETON
P50416	N.I.	1.67421	2.34	CPT1A	MITOCHONDRIA, METABOLISM
J3KNL6	N.I.	N.I.	2.33373	SEC16A	RETICULUM, GOLGI, GTP
P09601	N.I.	2.55603	2.30687	HMOX1	METABOLISM
P27487	N.I.	1.59253	2.30611	DPP4	PROTEASE, ECM, MEMBRANE, FAP/CAV1
F5H0X8	N.I.	N.I.	2.30241	PDLIM5	CYTOSKELETON, PKC
O14495	N.I.	2.45577	2.27542	PPAP2B	METABOLISM
P84095	N.I.	0.985435	2.27297	RHOG	MEMBRANE, GTP
Q6EMK4	N.I.	N.I.	2.25864	VASN	GROWTH FACTOR, TGFBETA
H0YJH8	N.I.	N.I.	2.24569	ATP6V1D	ENDOSOME, TOXIN RESISTANCE
Q14139	N.I.	N.I.	2.23058	UBE4A	UBIQUITINATION
B4E3E5	N.I.	N.I.	2.22652	DVL3	WNT PATHWAY
Q15642	N.I.	N.I.	2.20065	TRIP10	MEMBRANE, CYTOSKELETON, INSULIN PATHWAY
Q13308	N.I.	1.43747	2.19764	PTK7	WNT PATHWAY
Q9Y625	N.I.	2.12977	2.18971	GPC6	MEMBRANE, GROWTH FACTOR, WNT PATHWAY, ECM, PROTEASE
Q01658	N.I.	N.I.	2.1704	DR1	TRANSCRIPTION
H7BYP0	N.I.	N.I.	2.16969	EPS15	MEMBRANE, GROWTH FACTOR
P62873	N.I.	1.36986	2.16034	GNB1	MEMBRANE, GTP
Q96N66	N.I.	1.08539	2.14638	MBOAT7	METABOLISM
P08253	N.I.	2.59558	2.11253	MMP2	PROTEASE, ECM
Q15386	N.I.	N.I.	2.09913	UBE3C	UBIQUITINATION
Q7Z5L9	N.I.	N.I.	2.07991	IRF2BP2	TRANSCRIPTION, INTERFERON, GROWTH FACTOR
Q15836	N.I.	1.04135	2.07254	VAMP3	ENDOSOME, GOLGI
P18859	N.I.	0.85143	2.0719	ATP5J	MITOCHONDRIA, METABOLISM
C9JBI3	N.I.	N.I.	2.03788	PSPH	METABOLISM, AMINO ACIDS
Q96RS6	N.I.	N.I.	2.03762	NUDCD1	IMMUNITY
P13798	N.I.	N.I.	2.03373	APEH	METABOLISM, AMINO ACIDS
C9J519	N.I.	N.I.	2.01312	KIAA0319L	AXON
Q8WVM0	N.I.	45.809	N.I.	TFB1M	TRANSCRIPTION, MITOCHONDRIA, METHYLATION
H0YDT5	N.I.	35.9037	N.I.	ACADM	METABOLISM, MITOCHONDRIA
Q96KN1	N.I.	13.2412	N.I.	FAM84B	CELL CYCLE, UNKNOWN
Q8IWR0	N.I.	9.512	N.I.	ZC3H7A	UNKNOWN
Q9P032	N.I.	7.11709	N.I.	NDUFAF4	MITOCHONDRIA, NADH, CELL CYCLE, MEMBRANE
O60462	N.I.	6.98417	1.37285	NRP2	MEMBRANE, GROWTH FACTOR
P43007	N.I.	5.49163	N.I.	SLC1A4	METABOLISM, IMPORT/EXPORT, AMINO ACIDS
H0Y9J6	N.I.	5.2762	N.I.	SEC24A	RETICULUM, GOLGI, ENDOSOME, IMPORT/EXPORT
Q9NZM3	N.I.	4.4545	N.I.	ITSN2	ENDOSOME, CYTOSKELETON
Q8TF01	N.I.	4.07572	N.I.	PNISR	RNA BINDING
Q15006	N.I.	3.78171	N.I.	EMC2	RETICULUM
Q14789	N.I.	3.52128	0.72899	GOLGB1	GOLGI
Q99735	N.I.	3.4452	N.I.	MGST2	METABOLISM, REDOX
P62995	N.I.	3.38169	N.I.	TRA2B	RNA BINDING, SPLICING
P18583	N.I.	3.34132	N.I.	SON	RNA BINDING, SPLICING, DNA REPAIR, CELL CYCLE
Q9UHN6	N.I.	3.26916	N.I.	TMEM2	MEMBRANE
Q99536	N.I.	3.13223	0.876235	VAT1	MEMBRANE, ION CHANNEL
Q9BRX2	N.I.	3.11886	1.06792	PELO	RIBOSOME
Q9P0S9	N.I.	3.00108	N.I.	TMEM14C	MEMBRANE
P15407	N.I.	2.95305	N.I.	FOSL1	TRANSCRIPTION
Q9NVM1	N.I.	2.62904	1.70643	EVA1B	MEMBRANE, UNKNOWN
Q7Z650	N.I.	2.48404	N.I.	MTHFD2	METABOLSIM, FOLATE, NADH, MITOCHONDRIA
G3V3U6	N.I.	2.43927	N.I.	MRPL52	RIBOSOME, MITOCHONDRIA
O95470	N.I.	2.42193	N.I.	SGPL1	METABOLISM, STRESS RESPONSE
E9PI26	N.I.	2.42013	N.I.	GTF2H1	TRANSCRIPITON, DNA REPAIR
B4DT58	N.I.	2.41107	N.I.	DPF2	TRANSCRIPTION
Q92626	N.I.	2.39179	1.84097	PXDN	REDOX, ECM
P05091	N.I.	2.3893	1.46929	ALDH2	METABOLISM, NADH, MITOCHONDRIA, TOXIN RESISTANCE
J3KSG2	N.I.	2.38329	N.I.	SPECC1	MEMBRANE
Q9NX55	N.I.	2.35776	N.I.	HYPK	CHAPERONE
B7Z588	N.I.	2.35427	1.89515	TNFRSF10B	MEMBRANE, GROWTH FACTOR, STRESS RESPONSE
H0YGP9	N.I.	2.31715	N.I.	RSRC2	RNA BINDING, UNKOWN
H7C0D5	N.I.	2.31128	1.4106	YIPF4	GOLGI
H0Y9R3	N.I.	2.29655	N.I.	WDR26	MAPK, STRESS RESPONSE
I3L0K2	N.I.	2.2924	1.00837	TXNDC17	REDOX, GROWTH FACTOR
H3BRV9	N.I.	2.24381	0.830279	NUTF2	MEMBRANE IMPORT/EXPORT
Q9Y6M5	N.I.	2.22827	N.I.	SLC30A1	METABOLISM, IMPORT/EXPORT, ION CHANNEL
H7C4W1	N.I.	2.20205	N.I.	ITGB5	MEMBRANE, ECM
M0QXU7	N.I.	2.1953	N.I.	TIMM44	MEMBRANE, MITOCHONDRIA, IMPORT/EXPORT
Q5RI15	N.I.	2.15399	N.I.	COX20	METABOLSIM, MITOCHONDRIA
P09486	N.I.	2.15118	1.51509	SPARC	MEMBRANE, ION CHANNEL, ECM, GROWTH FACTOR
Q9BV38	N.I.	2.14953	N.I.	WDR18	TRANSCRIPTION
H7BY82	N.I.	2.14498	N.I.	COL5A1	ECM
H7C046	N.I.	2.12649	N.I.	NCEH1	METABOLISM, GROWTH FACTOR
E7EUG6	N.I.	2.12458	N.I.	GTF2F1	TRANSCRIPTION
P67936	N.I.	2.11036	0.731397	TPM4	CYTOSKELETON
C0H5Y7	N.I.	2.10741	N.I.	BAK1	APOPTOSIS, MITOCHONDRIA
E7EVG2	N.I.	2.10349	N.I.	PBRM1	TRANSCRIPTION, CHROMATIN REMODELLING, CELL CYCLE
Q5T706	N.I.	2.07994	N.I.	TMEM59	AUTOPHAGY, GOLGI
D6RGY8	N.I.	2.07735	0.727806	YIPF3	GOLGI
O43852	N.I.	2.06995	1.42163	CALU	AMINO ACIDS, METABOLISM
Q15599	N.I.	2.05413	N.I.	SLC9A3R2	MEMBRANE, CYTOSKELETON, IMPORT/EXPORT
Q7Z4F1	N.I.	2.04757	1.85864	LRP10	MEMBRANE
E9PQN7	N.I.	2.03583	N.I.	EI24	TOXIN RESISTANCE, APOPTOSIS, CELL CYCLE
Q96IZ0	N.I.	2.03527	N.I.	PAWR	APOPTOSIS, TRANSCRIPTION
F5GWX2	N.I.	2.02009	N.I.	HEBP1	TOXIN RESISTANCE
Q3KQV9	N.I.	N.I.	0.498206	UAP1L1	METHYLATION
H3BMU1	N.I.	N.I.	0.497551	IST1	MEMBRANE, ENDOSOME
P26022	N.I.	N.I.	0.49527	PTX3	TOXIN RESISTANCE
O60869	N.I.	0.58076	0.494439	EDF1	ANGIOGENESIS, TRANSCRIPTION
P51116	N.I.	0.867798	0.494055	FXR2	RNA BINDING
H0Y6Z4	N.I.	N.I.	0.491712	MICAL1	CYTOSKELETON
Q14566	N.I.	N.I.	0.489539	MCM6	REPLICATION, HELICASE
P56945	N.I.	N.I.	0.482197	BCAR1	GROWTH FACTOR, TOXIN RESISTANCE
C9JVA8	N.I.	N.I.	0.475817	SERPINB8	PROTEASE
Q9BQE5	N.I.	N.I.	0.4733	APOL2	MEMBRANE
P63261	N.I.	0.558046	0.462086	ACTG1	CYTOSKELETON
Q9P0K7	N.I.	1.38994	0.460712	RAI14	CYTOSKELETON, STRESS RESPONSE
Q86X55	N.I.	N.I.	0.448914	CARM1	METHYLATION, CHROMATIN REMODELLING, TRANSCRIPTION
O60502	N.I.	N.I.	0.447502	MGEA5	O-GLUC-NAC
P33993	N.I.	0.427239	0.447034	MCM7	REPLICATION, HELICASE
O75506	N.I.	0.695443	0.444066	HSBP1	STRESS RESPONSE
P09874	N.I.	0.736024	0.438902	PARP1	STRESS RESPONSE, DNA REPAIR, CHROMATIN REMODELLING, TRANSCRIPTION, NADH
H7C0E5	N.I.	N.I.	0.434465	ZPR1	SPLICING, GROWTH FACTOR
O60841	N.I.	0.936068	0.420708	EIF5B	RIBOSOME, TRANSLATION
O60762	N.I.	N.I.	0.420447	DPM1	METABOLISM
Q5JTZ9	N.I.	N.I.	0.404462	AARS2	TRANSLATION, AMINO ACIDS
Q96CX2	N.I.	N.I.	0.389088	KCTD12	MEMBRANE, GROWTH FACTOR
J3QLE5	N.I.	0.883001	0.386483	SNRPN	RIBOSOME, RNA BINDING, SPLICING
B1APM4	N.I.	0.216878	0.384874	SOAT1	MEMBRANE
P33991	N.I.	N.I.	0.383833	MCM4	REPLICATION, HELICASE
P07203	N.I.	N.I.	0.380855	GPX1	REDOX
Q96KG9	N.I.	N.I.	0.380629	SCYL1	TRANSCRIPTION
P41208	N.I.	0.229463	0.378415	CETN2	MICROTUBULE, DNA REPAIR, IMPORT/EXPORT, TRANSCRIPTION
P07910	N.I.	N.I.	0.376797	HNRNPC	SPLICING, RNA BINDING
O43752	N.I.	N.I.	0.357541	STX6	ENDOSOME, GOLGI, IMPORT/EXPORT
O60488	N.I.	N.I.	0.344247	ACSL4	METABOLISM
E9PBL8	N.I.	N.I.	0.339295	COG1	GOLGI
Q8N8S7	N.I.	1.04168	0.334598	ENAH	CYTOSKELETON
P46937	N.I.	N.I.	0.330537	YAP1	TRANSCRIPTION
P20338	N.I.	N.I.	0.327392	RAB4A	ENDOSOME, IMPORT/EXPORT
Q562R1	N.I.	1.44003	0.326053	ACTBL2	CYTOSKELETON
H6UMI1	N.I.	N.I.	0.312912	GABARAP	UBIQUITINATION, GROWTH FACTOR, APOPTOSIS, AUTOPHAGY
M0QXN5	N.I.	N.I.	0.293708	NUP62	MEMBRANE, IMPORT/EXPORT
Q08378	N.I.	N.I.	0.26825	GOLGA3	GOLGI
Q15818	N.I.	N.I.	0.228241	NPTX1	MEMBRANE, GROWTH FACTOR
P52294	N.I.	N.I.	0.222058	KPNA1	MEMBRANE, IMPORT/EXPORT, GTP
E5RIR0	N.I.	N.I.	0.220329	FABP4	MEMBRANE, IMPORT/EXPORT
H3BN15	N.I.	N.I.	0.218274	CSK	MEMBRANE, CELL CYCLE, GROWTH FACTOR
H7BZJ0	N.I.	N.I.	0.186426	DFNA5	APOPTOSIS, DNA REPAIR
Q9H9A6	N.I.	N.I.	0.163563	LRRC40	UNKNOWN
D6REB0	N.I.	N.I.	0.155971	CALCOCO2	ION CHANNEL, CYTOSKELETON
Q99436	N.I.	0.496541	1.05722	PSMB7	PROTEASOME, PROTEASE
Q9BWJ5	N.I.	0.495208	N.I.	SF3B5	SPLICING
Q9P291	N.I.	0.493965	N.I.	ARMCX1	MEMBRANE
Q9NRW3	N.I.	0.493151	N.I.	APOBEC3C	METHYLATION, DEAMINASE, INTERFERON, DEMETHYLATION
Q29RF7	N.I.	0.489645	N.I.	PDS5A	REPLICATION, MITOSIS, DNA REPAIR
Q9HB71	N.I.	0.483702	0.614901	CACYBP	UBIQUITINATION, ION CHANNEL, WNT PATHWAY
Q5SNT2	N.I.	0.48218	N.I.	TMEM201	MEMBRANE, UNKNOWN
P11182	N.I.	0.478571	N.I.	DBT	ACETYLATION, METABOLISM, MITOCHONDRIA
Q96TA2	N.I.	0.478481	N.I.	YME1L1	PROTEASE, MITOCHONDRIA, METABOLISM
Q9H6F5	N.I.	0.469709	N.I.	CCDC86	RNA BINDING, UNKNOWN
Q92599	N.I.	0.467625	N.I.	SEPT8-	CYTOSKELETON, GTP
P09038	N.I.	0.463068	N.I.	FGF2	GROWTH FACTOR, CELL CYCLE, ANGIOGENESIS
B8ZZL3	N.I.	0.461521	N.I.	EIF4E2	RIBOSOME, TRANSLATION, RNA BINDING
Q8IXM3	N.I.	0.455536	N.I.	MRPL41	MITOCHONDRIA, RIBOSOME, CELL CYCLE, APOPOTOSIS
O60934	N.I.	0.453858	N.I.	NBN	DNA REPAIR, CELL CYCLE, REPLICATION
O43913	N.I.	0.450985	N.I.	ORC5	REPLICATION
P26447	N.I.	0.449679	N.I.	S100A4	MEMBRANE, GROWTH FACTOR
I3L1T3	N.I.	0.446647	N.I.	DERL2	RETICULUM, CELL CYCLE, PROTEASOME
Q92616	N.I.	0.446642	0.907856	GCN1L1	TRANSLATION
A6NCI8	N.I.	0.439218	N.I.	C2orf78	UNKNOWN
G3V4T7	N.I.	0.436475	N.I.	FRMD6	CYTOSKELETON
F8W733	N.I.	0.430011	0.835556	BRE	DNA REPAIR, UBIQUITINATION, GROWTH FACTOR
P46013	N.I.	0.428439	N.I.	MKI67	CELL CYCLE, RNA BINDING
A8MQB8	N.I.	0.425247	N.I.	FMR1	TRANSLATION
B5MDZ7	N.I.	0.422936	N.I.	CHD1L	HELICASE, DNA REPAIR
Q7Z7M9	N.I.	0.420264	N.I.	GALNT5	METABOLISM
Q4G0F5	N.I.	0.418859	N.I.	VPS26B	ENDOSOME
F8WAU4	N.I.	0.415952	N.I.	GFM1	MITOCHONDIA, GTP, RIBOSOME
F8WE41	N.I.	0.412199	N.I.	NCBP2	SPLICING, RNA BINDING, TRANSLATION
Q9UNX4	N.I.	0.408695	N.I.	WDR3	SPLICING
P23634	N.I.	0.407001	0.505995	ATP2B4	MEMBRANE, ION CHANNEL
Q9HC35	N.I.	0.39478	1.02442	EML4	MICROTUBULE
P78559	N.I.	0.377424	0.965513	MAP1A	MICROTUBULE, CYTOSKELETON
Q9UBX3	N.I.	0.376792	N.I.	SLC25A10	MITOCHONDRIA, METABOLISM, IMPORT/EXPORT
H0Y930	N.I.	0.373735	N.I.	FRAS1	MEMBRANE, ECM
Q8WUZ0	N.I.	0.371612	N.I.	BCL7C	APOPTOSIS, WNT PATHWAY
M0QZ96	N.I.	0.370812	N.I.	XRCC1	DNA REPAIR
Q9UNZ2	N.I.	0.363947	1.04167	NSFL1C	RETICULUM, GOGLI, UBIQUINATION
Q9UL25	N.I.	0.36384	0.829118	RAB21	ENDOSOME
Q96CT7	N.I.	0.34127	0.917743	CCDC124	MITOSIS
B3KR00	N.I.	0.335491	N.I.	STAMBPL1	PROTEASE, UBIQUITINATION
F5H1A5	N.I.	0.312928	N.I.	SFSWAP	SPLICING, RNA BINDING
I3L4R8	N.I.	0.309686	N.I.	RPA1	REPLICATION, DNA REPAIR
Q5H9A7	N.I.	0.307091	0.635801	TIMP1	PROTEASE, ECM, GROWTH FACTOR
Q7Z649	N.I.	0.306145	N.I.	TMEM9B	GROWTH FACTOR
P31150	N.I.	0.297591	0.995998	GDI1	MEMBRANE, GTP
P35251	N.I.	0.295523	N.I.	RFC1	DNA REPAIR, REPLICATION, TRANSCRIPTION
O95104	N.I.	0.282642	N.I.	SCAF4	SPLICING
Q9BZE4	N.I.	0.277559	N.I.	GTPBP4	RIBOSOME
Q9BZQ8	N.I.	0.260195	1.55878	FAM129A	TRANSLATION, RETICULUM, STRESS RESPONSE
O14656	N.I.	0.241519	0.733844	TOR1A	CHAPERON, CYTOSKELETON, RETICULUM
Q53FP2	N.I.	0.234987	N.I.	TMEM35	MEMBRANE, GROWTH FACTOR, UNKNOWN
Q92615	N.I.	0.217371	N.I.	LARP4B	TRANSLATION
F2Z2E2	N.I.	0.196362	N.I.	IQGAP3	GROWTH FACTOR, GTP
C9JHF5	N.I.	0.173407	N.I.	MFF	MITOCHONDRIA, ENDOSOME
P35749	N.I.	0.156287	N.I.	MYH11	CYTOSKELETON
Q9P253	N.I.	0.153525	N.I.	VPS18	ENDOSOME
P52799	N.I.	0.151221	N.I.	EFNB2	MEMBRANE, GROWTH FACTOR, CELL CYCLE
