# Supplementary material for: Persistent DNA strand breaks induce a CAF-like phenotype in normal fibroblasts
Source: Oncotarget. 2018 Feb 7;9(17):13666–81. doi: 10.18632/oncotarget.24446 (PMC5862606; doi:10.18632/oncotarget.24446)
Supplement: Supplementary file 3 [file oncotarget-09-13666-s003.xlsx]

## Sheet: XRCC1_ALLDATABASE
Rank	Gene	Entrez ID	Coexpression Score	P-Value	Description
1	RBM10	8241	1.0016	0	RNA binding motif protein 10
2	SNRPA	6626	0.9763	0.0007	small nuclear ribonucleoprotein polypeptide A
3	LIG1	3978	0.9726	0.0004	ligase I, DNA, ATP-dependent
4	HDGFRP2	84717	0.9477	0	hepatoma-derived growth factor-related protein 2
5	EHMT2	10919	0.9442	0.0016	euchromatic histone-lysine N-methyltransferase 2
6	HNRNPUL1	11100	0.9426	0.0007	heterogeneous nuclear ribonucleoprotein U-like 1
7	KIF22	3835	0.9345	0.0022	kinesin family member 22
8	PTOV1	53635	0.9279	0.0031	prostate tumor overexpressed 1
9	PAF1	54623	0.9242	0.0001	Paf1, RNA polymerase II associated factor, homolog (S. cerevisiae)
10	TRIM28	10155	0.9118	0.007	tripartite motif containing 28
11	CPSF1	29894	0.9061	0.0006	cleavage and polyadenylation specific factor 1, 160kDa
12	PNKP	11284	0.8676	0.0001	polynucleotide kinase 3'-phosphatase
13	PRRC2A	7916	0.8633	0.0083	proline-rich coiled-coil 2A
14	DHPS	1725	0.8597	0.0019	deoxyhypusine synthase
15	AZI1	22994	0.8595	0.0004	5-azacytidine induced 1
16	PAFAH1B3	5050	0.8553	0.0014	platelet-activating factor acetylhydrolase 1b, catalytic subunit 3 (29kDa)
17	SART1	9092	0.8537	0.0016	squamous cell carcinoma antigen recognized by T cells
18	MED25	81857	0.8517	0.0001	mediator complex subunit 25
19	RBM42	79171	0.8502	0.0033	RNA binding motif protein 42
20	CIZ1	25792	0.8417	0.0018	CDKN1A interacting zinc finger protein 1
21	SF3B2	10992	0.8403	0.0029	splicing factor 3b, subunit 2, 145kDa
22	RNASEH2A	10535	0.8394	0.0077	ribonuclease H2, subunit A
23	RALY	22913	0.8362	0.0033	RNA binding protein, autoantigenic (hnRNP-associated with lethal yellow homolog (mouse))
24	RANBP3	8498	0.8355	0.0014	RAN binding protein 3
25	PRPF31	26121	0.8318	0.0059	PRP31 pre-mRNA processing factor 31 homolog (S. cerevisiae)
26	PIH1D1	55011	0.8285	0.0005	PIH1 domain containing 1
27	IRF3	3661	0.8263	0.0033	interferon regulatory factor 3
28	ATP5SL	55101	0.8197	0.0003	ATP5S-like
29	MCM5	4174	0.819	0.0141	minichromosome maintenance complex component 5
30	RUVBL2	10856	0.8102	0.0156	RuvB-like 2 (E. coli)
31	AAAS	8086	0.8078	0.002	achalasia, adrenocortical insufficiency, alacrimia
32	BAG6	7917	0.8067	0.0116	BCL2-associated athanogene 6
33	CHTF18	63922	0.8055	0.005	CTF18, chromosome transmission fidelity factor 18 homolog (S. cerevisiae)
34	SSRP1	6749	0.8046	0.0168	structure specific recognition protein 1
35	TOMM40	10452	0.8027	0.0145	translocase of outer mitochondrial membrane 40 homolog (yeast)
36	ZNF574	64763	0.8002	0.0027	zinc finger protein 574
37	UBXN1	51035	0.7992	0.003	UBX domain protein 1
38	NUP62	23636	0.7991	0.0041	nucleoporin 62kDa
39	PRKCSH	5589	0.7982	0.0095	protein kinase C substrate 80K-H
40	TACC3	10460	0.7977	0.0086	transforming, acidic coiled-coil containing protein 3
41	MED12	9968	0.7946	0.0046	mediator complex subunit 12
42	ALDH16A1	126133	0.794	0.0028	aldehyde dehydrogenase 16 family, member A1
43	POLD1	5424	0.7926	0.0096	polymerase (DNA directed), delta 1, catalytic subunit
44	CCDC22	28952	0.7906	0.0009	coiled-coil domain containing 22
45	MED16	10025	0.7869	0.0059	mediator complex subunit 16
46	SMARCA4	6597	0.7853	0.0128	SWI/SNF related, matrix associated, actin dependent regulator of chromatin, subfamily a, member 4
47	ERCC2	2068	0.7842	0.001	excision repair cross-complementing rodent repair deficiency, complementation group 2
48	GTF3C5	9328	0.7834	0.006	general transcription factor IIIC, polypeptide 5, 63kDa
49	DMAP1	55929	0.7831	0.0027	DNA methyltransferase 1 associated protein 1
50	SCAP	22937	0.7827	0.0067	SREBF chaperone
51	SYMPK	8189	0.7813	0.0032	symplekin
52	SNRNP70	6625	0.7806	0.0093	small nuclear ribonucleoprotein 70kDa (U1)
53	UBTF	7343	0.7797	0.0054	upstream binding transcription factor, RNA polymerase I
54	FUZ	80199	0.7794	0.0015	fuzzy homolog (Drosophila)
55	SUGP1	57794	0.7786	0.0024	SURP and G patch domain containing 1
56	GTF2F1	2962	0.7786	0.0028	general transcription factor IIF, polypeptide 1, 74kDa
57	C12orf10	60314	0.7777	0.0065	chromosome 12 open reading frame 10
58	CHAF1A	10036	0.7776	0.0167	chromatin assembly factor 1, subunit A (p150)
59	ACD	65057	0.7773	0.0033	adrenocortical dysplasia homolog (mouse)
60	DVL2	1856	0.7729	0.0025	dishevelled, dsh homolog 2 (Drosophila)
61	NUDC	10726	0.769	0.0107	nuclear distribution C homolog (A. nidulans)
62	GPS1	2873	0.7677	0.031	G protein pathway suppressor 1
63	RNF26	79102	0.7654	0.0056	ring finger protein 26
64	DDX41	51428	0.7645	0.0111	DEAD (Asp-Glu-Ala-Asp) box polypeptide 41
65	CCDC97	90324	0.7634	0.0008	coiled-coil domain containing 97
66	CNOT3	4849	0.7625	0.0063	CCR4-NOT transcription complex, subunit 3
67	COG4	25839	0.7614	0.0042	component of oligomeric golgi complex 4
68	COBRA1	25920	0.7609	0.0162	cofactor of BRCA1
69	POLR2I	5438	0.7606	0.0188	polymerase (RNA) II (DNA directed) polypeptide I, 14.5kDa
70	MAP4K2	5871	0.7598	0.0015	mitogen-activated protein kinase kinase kinase kinase 2
71	BCKDHA	593	0.7596	0.0039	branched chain keto acid dehydrogenase E1, alpha polypeptide
72	COASY	80347	0.7592	0.0052	CoA synthase
73	DHX30	22907	0.7518	0.0278	DEAH (Asp-Glu-Ala-His) box polypeptide 30
74	RFXANK	8625	0.748	0.0082	regulatory factor X-associated ankyrin-containing protein
75	GLTSCR2	29997	0.7461	0.0103	glioma tumor suppressor candidate region gene 2
76	TYK2	7297	0.7459	0.0122	tyrosine kinase 2
77	MEA1	4201	0.745	0.0071	male-enhanced antigen 1
78	NCAPD2	9918	0.7435	0.0129	non-SMC condensin I complex, subunit D2
79	ZNF768	79724	0.7427	0.0029	zinc finger protein 768
80	ARL6IP4	51329	0.7411	0.0131	ADP-ribosylation-like factor 6 interacting protein 4
81	RPUSD3	285367	0.7395	0.0102	RNA pseudouridylate synthase domain containing 3
82	WDR83	84292	0.7387	0.0007	WD repeat domain 83
83	NUMA1	4926	0.7384	0.0238	nuclear mitotic apparatus protein 1
84	NRM	11270	0.7323	0.0062	nurim (nuclear envelope membrane protein)
85	ZNF787	126208	0.7322	0.0144	zinc finger protein 787
86	PRKD2	25865	0.7316	0.0114	protein kinase D2
87	PRPF8	10594	0.7299	0.0172	PRP8 pre-mRNA processing factor 8 homolog (S. cerevisiae)
88	FBL	2091	0.7284	0.0221	fibrillarin
89	PPM1G	5496	0.7279	0.0266	protein phosphatase, Mg2+/Mn2+ dependent, 1G
90	MRPS34	65993	0.7266	0.0393	mitochondrial ribosomal protein S34
91	ZNF428	126299	0.7252	0.0032	zinc finger protein 428
92	ZMYM3	9203	0.7252	0.0067	zinc finger, MYM-type 3
93	RRNAD1	51093	0.7251	0.0052	ribosomal RNA adenine dimethylase domain containing 1
94	POLD2	5425	0.7251	0.0213	polymerase (DNA directed), delta 2, accessory subunit
95	MCM7	4176	0.725	0.0314	minichromosome maintenance complex component 7
96	INO80E	283899	0.7153	0.0079	INO80 complex subunit E
97	C9orf37	85026	0.7138	0.0053	chromosome 9 open reading frame 37
98	C14orf93	60686	0.7128	0.0035	chromosome 14 open reading frame 93
99	PIGQ	9091	0.7126	0.018	phosphatidylinositol glycan anchor biosynthesis, class Q
100	RAD23A	5886	0.711	0.006	RAD23 homolog A (S. cerevisiae)
101	ARHGEF1	9138	0.7103	0.0201	Rho guanine nucleotide exchange factor (GEF) 1
102	SMARCB1	6598	0.71	0.006	SWI/SNF related, matrix associated, actin dependent regulator of chromatin, subfamily b, member 1
103	WDR34	89891	0.7099	0.0108	WD repeat domain 34
104	CIC	23152	0.7095	0.0274	capicua homolog (Drosophila)
105	HIRIP3	8479	0.7095	0.0028	HIRA interacting protein 3
106	ALKBH4	54784	0.709	0.0039	alkB, alkylation repair homolog 4 (E. coli)
107	CABIN1	23523	0.7084	0.0201	calcineurin binding protein 1
108	NT5C	30833	0.7077	0.004	5', 3'-nucleotidase, cytosolic
109	GRAMD1A	57655	0.7048	0.0027	GRAM domain containing 1A
110	UBL7	84993	0.7046	0.0113	ubiquitin-like 7 (bone marrow stromal cell-derived)
111	FANCG	2189	0.7029	0.0132	Fanconi anemia, complementation group G
112	KRI1	65095	0.7025	0.0125	KRI1 homolog (S. cerevisiae)
113	PPP2R1A	5518	0.7019	0.0242	protein phosphatase 2, regulatory subunit A, alpha
114	CCHCR1	54535	0.7007	0.0044	coiled-coil alpha-helical rod protein 1
115	IDH3G	3421	0.7006	0.025	isocitrate dehydrogenase 3 (NAD+) gamma
116	VPS16	64601	0.6994	0.0043	vacuolar protein sorting 16 homolog (S. cerevisiae)
117	TTLL5	23093	0.6984	0.0016	tubulin tyrosine ligase-like family, member 5
118	PELP1	27043	0.6978	0.0156	proline, glutamate and leucine rich protein 1
119	TAF6	6878	0.6965	0.0032	TAF6 RNA polymerase II, TATA box binding protein (TBP)-associated factor, 80kDa
120	AGBL5	60509	0.6958	0.0057	ATP/GTP binding protein-like 5
121	TELO2	9894	0.6955	0.0261	TEL2, telomere maintenance 2, homolog (S. cerevisiae)
122	ECSIT	51295	0.6947	0.0118	ECSIT homolog (Drosophila)
123	CTDNEP1	23399	0.6937	0.0058	CTD nuclear envelope phosphatase 1
124	SNRNP200	23020	0.6912	0.027	small nuclear ribonucleoprotein 200kDa (U5)
125	SFI1	9814	0.6907	0.0126	Sfi1 homolog, spindle assembly associated (yeast)
126	USP21	27005	0.6902	0.0147	ubiquitin specific peptidase 21
127	PRPF6	24148	0.6883	0.0078	PRP6 pre-mRNA processing factor 6 homolog (S. cerevisiae)
128	CSNK2B	1460	0.6882	0.0204	casein kinase 2, beta polypeptide
129	CXXC1	30827	0.6877	0.0136	CXXC finger protein 1
130	MUS81	80198	0.6872	0.0022	MUS81 endonuclease homolog (S. cerevisiae)
131	TCF25	22980	0.6866	0.0134	transcription factor 25 (basic helix-loop-helix)
132	DDX54	79039	0.6854	0.0151	DEAD (Asp-Glu-Ala-Asp) box polypeptide 54
133	CAD	790	0.6834	0.0287	carbamoyl-phosphate synthetase 2, aspartate transcarbamylase, and dihydroorotase
134	PKN1	5585	0.683	0.0137	protein kinase N1
135	SHKBP1	92799	0.682	0.0162	SH3KBP1 binding protein 1
136	ERCC1	2067	0.6813	0.0044	excision repair cross-complementing rodent repair deficiency, complementation group 1 (includes overlapping antisense sequence)
137	CALM3	808	0.6812	0.0042	calmodulin 3 (phosphorylase kinase, delta)
138	MLL4	9757	0.6811	0.0203	myeloid/lymphoid or mixed-lineage leukemia 4
139	TSC2	7249	0.6809	0.0341	tuberous sclerosis 2
140	TBCB	1155	0.6793	0.0175	tubulin folding cofactor B
141	POLA2	23649	0.679	0.0249	polymerase (DNA directed), alpha 2, accessory subunit
142	WDR62	284403	0.6787	0.028	WD repeat domain 62
143	HMG20B	10362	0.6786	0.0127	high mobility group 20B
144	PIN1	5300	0.678	0.0181	peptidylprolyl cis/trans isomerase, NIMA-interacting 1
145	NOSIP	51070	0.6765	0.011	nitric oxide synthase interacting protein
146	C19orf48	84798	0.6761	0.0235	chromosome 19 open reading frame 48
147	NDUFV1	4723	0.6758	0.0283	NADH dehydrogenase (ubiquinone) flavoprotein 1, 51kDa
148	CPNE1	8904	0.6749	0.002	copine I
149	WDR90	197335	0.6738	0.0124	WD repeat domain 90
150	ILF3	3609	0.6734	0.0578	interleukin enhancer binding factor 3, 90kDa
151	AIP	9049	0.6731	0.0161	aryl hydrocarbon receptor interacting protein
152	NDUFS8	4728	0.673	0.0479	NADH dehydrogenase (ubiquinone) Fe-S protein 8, 23kDa (NADH-coenzyme Q reductase)
153	ATP5D	513	0.6725	0.0449	ATP synthase, H+ transporting, mitochondrial F1 complex, delta subunit
154	WDR54	84058	0.6718	0.0055	WD repeat domain 54
155	SARS2	54938	0.6716	0.0105	seryl-tRNA synthetase 2, mitochondrial
156	MEGF8	1954	0.6714	0.0112	multiple EGF-like-domains 8
157	EIF3G	8666	0.6701	0.024	eukaryotic translation initiation factor 3, subunit G
158	CARM1	10498	0.67	0.017	coactivator-associated arginine methyltransferase 1
159	QARS	5859	0.6698	0.0203	glutaminyl-tRNA synthetase
160	ECH1	1891	0.6692	0.0199	enoyl CoA hydratase 1, peroxisomal
161	VPS51	738	0.668	0.0272	vacuolar protein sorting 51 homolog (S. cerevisiae)
162	XAB2	56949	0.6667	0.0066	XPA binding protein 2
163	TFPT	29844	0.6666	0.0042	TCF3 (E2A) fusion partner (in childhood Leukemia)
164	SMARCC2	6601	0.6661	0.0201	SWI/SNF related, matrix associated, actin dependent regulator of chromatin, subfamily c, member 2
165	SAFB	6294	0.6655	0.0178	scaffold attachment factor B
166	SSNA1	8636	0.6648	0.0345	Sjogren syndrome nuclear autoantigen 1
167	NTHL1	4913	0.6646	0.0219	nth endonuclease III-like 1 (E. coli)
168	ZBTB45	84878	0.6644	0.0047	zinc finger and BTB domain containing 45
169	LSM2	57819	0.664	0.0281	LSM2 homolog, U6 small nuclear RNA associated (S. cerevisiae)
170	SCYL1	57410	0.662	0.0178	SCY1-like 1 (S. cerevisiae)
171	NMRAL1	57407	0.6619	0.0146	NmrA-like family domain containing 1
172	STRN4	29888	0.6614	0.0178	striatin, calmodulin binding protein 4
173	LCMT1	51451	0.6591	0.0136	leucine carboxyl methyltransferase 1
174	JMJD8	339123	0.6589	0.0123	jumonji domain containing 8
175	RECQL4	9401	0.658	0.0411	RecQ protein-like 4
176	TRAPPC12	51112	0.6578	0.0179	trafficking protein particle complex 12
177	HDAC7	51564	0.6577	0.0174	histone deacetylase 7
178	KATNB1	10300	0.6574	0.0056	katanin p80 (WD repeat containing) subunit B 1
179	AP1M1	8907	0.6572	0.0301	adaptor-related protein complex 1, mu 1 subunit
180	MMS19	64210	0.6571	0.0156	MMS19 nucleotide excision repair homolog (S. cerevisiae)
181	CLASRP	11129	0.6564	0.0097	CLK4-associating serine/arginine rich protein
182	CSNK1G2	1455	0.6557	0.0144	casein kinase 1, gamma 2
183	TRAF2	7186	0.6552	0.0172	TNF receptor-associated factor 2
184	ELOF1	84337	0.6547	0.0147	elongation factor 1 homolog (S. cerevisiae)
185	CTNNBL1	56259	0.6529	0.0051	catenin, beta like 1
186	IFT122	55764	0.6526	0.0048	intraflagellar transport 122 homolog (Chlamydomonas)
187	RMND5B	64777	0.6524	0.0044	required for meiotic nuclear division 5 homolog B (S. cerevisiae)
188	HCFC1	3054	0.6523	0.0233	host cell factor C1 (VP16-accessory protein)
189	MAP2K2	5605	0.6517	0.0391	mitogen-activated protein kinase kinase 2
190	RDBP	7936	0.6506	0.0145	RD RNA binding protein
191	CNTROB	116840	0.6504	0.0158	centrobin, centrosomal BRCA2 interacting protein
192	TBCD	6904	0.6499	0.0122	tubulin folding cofactor D
193	ZNF444	55311	0.6491	0.0313	zinc finger protein 444
194	SETD1A	9739	0.649	0.016	SET domain containing 1A
195	MED24	9862	0.6481	0.0192	mediator complex subunit 24
196	R3HCC1	203069	0.6477	0.0062	R3H domain and coiled-coil containing 1
197	CYTH2	9266	0.6474	0.0026	cytohesin 2
198	AP1G2	8906	0.6468	0.0185	adaptor-related protein complex 1, gamma 2 subunit
199	SHARPIN	81858	0.6467	0.0233	SHANK-associated RH domain interactor
200	ADCK4	79934	0.6465	0.009	aarF domain containing kinase 4
201	CPSF3L	54973	0.6465	0.0235	cleavage and polyadenylation specific factor 3-like
202	H1FX	8971	0.6464	0.0142	H1 histone family, member X
203	DNM2	1785	0.6462	0.0418	dynamin 2
204	PHF19	26147	0.6459	0.0146	PHD finger protein 19
205	ZNF358	140467	0.6459	0.0507	zinc finger protein 358
206	POLRMT	5442	0.6454	0.0248	polymerase (RNA) mitochondrial (DNA directed)
207	EXOC7	23265	0.6453	0.0264	exocyst complex component 7
208	C19orf54	284325	0.6445	0.0044	chromosome 19 open reading frame 54
209	NPRL2	10641	0.6444	0.0175	nitrogen permease regulator-like 2 (S. cerevisiae)
210	EPN1	29924	0.6439	0.0774	epsin 1
211	CCDC124	115098	0.6433	0.0416	coiled-coil domain containing 124
212	UNK	85451	0.6423	0.0057	unkempt homolog (Drosophila)
213	ZGPAT	84619	0.6423	0.0244	zinc finger, CCCH-type with G patch domain
214	EMD	2010	0.6419	0.0056	emerin
215	WDR6	11180	0.6415	0.0168	WD repeat domain 6
216	ZNF581	51545	0.6414	0.0111	zinc finger protein 581
217	PPP1R12C	54776	0.6412	0.035	protein phosphatase 1, regulatory subunit 12C
218	TBL3	10607	0.6411	0.0297	transducin (beta)-like 3
219	POC1A	25886	0.641	0.0334	POC1 centriolar protein homolog A (Chlamydomonas)
220	MRPL28	10573	0.64	0.033	mitochondrial ribosomal protein L28
221	SH2B1	25970	0.6398	0.038	SH2B adaptor protein 1
222	PPOX	5498	0.6393	0.0137	protoporphyrinogen oxidase
223	ACIN1	22985	0.6392	0.0199	apoptotic chromatin condensation inducer 1
224	BCL2L12	83596	0.6382	0.0194	BCL2-like 12 (proline rich)
225	GCDH	2639	0.6381	0.0175	glutaryl-CoA dehydrogenase
226	SNAPC2	6618	0.6379	0.0298	small nuclear RNA activating complex, polypeptide 2, 45kDa
227	THOC6	79228	0.6378	0.0131	THO complex 6 homolog (Drosophila)
228	GPKOW	27238	0.6377	0.003	G patch domain and KOW motifs
229	SETDB1	9869	0.6376	0.0181	SET domain, bifurcated 1
230	RNF167	26001	0.6372	0.009	ring finger protein 167
231	PRR12	57479	0.6362	0.01	proline rich 12
232	DPF2	5977	0.6361	0.0063	D4, zinc and double PHD fingers family 2
233	SGTA	6449	0.6355	0.0439	small glutamine-rich tetratricopeptide repeat (TPR)-containing, alpha
234	PRR14	78994	0.6353	0.0214	proline rich 14
235	CDT1	81620	0.6353	0.0332	chromatin licensing and DNA replication factor 1
236	DCAF15	90379	0.6351	0.0327	DDB1 and CUL4 associated factor 15
237	WDR18	57418	0.6347	0.0367	WD repeat domain 18
238	ASCC2	84164	0.634	0.0164	activating signal cointegrator 1 complex subunit 2
239	E4F1	1877	0.6331	0.0258	E4F transcription factor 1
240	DHX16	8449	0.6329	0.0142	DEAH (Asp-Glu-Ala-His) box polypeptide 16
241	NUDT1	4521	0.6328	0.0243	nudix (nucleoside diphosphate linked moiety X)-type motif 1
242	HAUS4	54930	0.6318	0.0097	HAUS augmin-like complex, subunit 4
243	BABAM1	29086	0.6317	0.0335	BRISC and BRCA1 A complex member 1
244	TUBB	203068	0.6312	0.047	tubulin, beta class I
245	C11orf49	79096	0.6312	0.0109	chromosome 11 open reading frame 49
246	ZBTB48	3104	0.6307	0.021	zinc finger and BTB domain containing 48
247	SUGP2	10147	0.6305	0.0216	SURP and G patch domain containing 2
248	EGLN2	112398	0.6289	0.0088	egl nine homolog 2 (C. elegans)
249	ATXN2L	11273	0.6283	0.0272	ataxin 2-like
250	FAM125A	93343	0.6283	0.0227	family with sequence similarity 125, member A
251	COG7	91949	0.6281	0.0068	component of oligomeric golgi complex 7
252	ALKBH6	84964	0.6274	0.0049	alkB, alkylation repair homolog 6 (E. coli)
253	DOM3Z	1797	0.6266	0.0101	dom-3 homolog Z (C. elegans)
254	PPP2R5D	5528	0.6265	0.0191	protein phosphatase 2, regulatory subunit B', delta
255	CC2D1A	54862	0.6264	0.0424	coiled-coil and C2 domain containing 1A
256	MRPS26	64949	0.6257	0.0358	mitochondrial ribosomal protein S26
257	ANKZF1	55139	0.6256	0.0178	ankyrin repeat and zinc finger domain containing 1
258	DCTN2	10540	0.6253	0.014	dynactin 2 (p50)
259	SLC12A9	56996	0.6252	0.0405	solute carrier family 12 (potassium/chloride transporters), member 9
260	CCDC94	55702	0.6251	0.0176	coiled-coil domain containing 94
261	UNC45A	55898	0.6248	0.0172	unc-45 homolog A (C. elegans)
262	ACTR1B	10120	0.6247	0.0214	ARP1 actin-related protein 1 homolog B, centractin beta (yeast)
263	MCM3	4172	0.6247	0.0696	minichromosome maintenance complex component 3
264	SMG9	56006	0.6246	0.0102	smg-9 homolog, nonsense mediated mRNA decay factor (C. elegans)
265	MARK4	57787	0.6244	0.0088	MAP/microtubule affinity-regulating kinase 4
266	BCAT2	587	0.6239	0.0107	branched chain amino-acid transaminase 2, mitochondrial
267	POLR2J	5439	0.6238	0.0099	polymerase (RNA) II (DNA directed) polypeptide J, 13.3kDa
268	CLPP	8192	0.6236	0.0543	ClpP caseinolytic peptidase, ATP-dependent, proteolytic subunit homolog (E. coli)
269	ARMC6	93436	0.6232	0.0593	armadillo repeat containing 6
270	CNPY3	10695	0.6228	0.0177	canopy 3 homolog (zebrafish)
271	AARS2	57505	0.6224	0.0125	alanyl-tRNA synthetase 2, mitochondrial (putative)
272	CCDC61	729440	0.6223	0.0106	coiled-coil domain containing 61
273	CD2BP2	10421	0.6221	0.0171	CD2 (cytoplasmic tail) binding protein 2
274	APEH	327	0.6219	0.0566	N-acylaminoacyl-peptide hydrolase
275	AKAP8L	26993	0.6219	0.0215	A kinase (PRKA) anchor protein 8-like
276	CUEDC2	79004	0.6218	0.0369	CUE domain containing 2
277	GALT	2592	0.6217	0.0122	galactose-1-phosphate uridylyltransferase
278	GSS	2937	0.6212	0.0238	glutathione synthetase
279	EDC4	23644	0.621	0.0292	enhancer of mRNA decapping 4
280	MTA1	9112	0.621	0.0296	metastasis associated 1
281	CCDC101	112869	0.6203	0.0059	coiled-coil domain containing 101
282	SUPT5H	6829	0.6201	0.0328	suppressor of Ty 5 homolog (S. cerevisiae)
283	RNF40	9810	0.6201	0.0406	ring finger protein 40, E3 ubiquitin protein ligase
284	PPP2R4	5524	0.6199	0.0363	protein phosphatase 2A activator, regulatory subunit 4
285	NUP188	23511	0.6195	0.0333	nucleoporin 188kDa
286	PFKL	5211	0.619	0.0415	phosphofructokinase, liver
287	LIN37	55957	0.6187	0.0157	lin-37 homolog (C. elegans)
288	TWF2	11344	0.618	0.0391	twinfilin, actin-binding protein, homolog 2 (Drosophila)
289	TBC1D17	79735	0.6159	0.0308	TBC1 domain family, member 17
290	TUBGCP2	10844	0.6157	0.0243	tubulin, gamma complex associated protein 2
291	LRWD1	222229	0.6157	0.0106	leucine-rich repeats and WD repeat domain containing 1
292	C16orf48	84080	0.6144	0.0066	chromosome 16 open reading frame 48
293	FARSA	2193	0.6133	0.0786	phenylalanyl-tRNA synthetase, alpha subunit
294	SERGEF	26297	0.6122	0.0113	secretion regulating guanine nucleotide exchange factor
295	EEFSEC	60678	0.6121	0.0074	eukaryotic elongation factor, selenocysteine-tRNA-specific
296	GTF2H4	2968	0.6119	0.0123	general transcription factor IIH, polypeptide 4, 52kDa
297	MYBL2	4605	0.6115	0.0445	v-myb myeloblastosis viral oncogene homolog (avian)-like 2
298	RHOT2	89941	0.6107	0.0672	ras homolog family member T2
299	TCOF1	6949	0.6106	0.049	Treacher Collins-Franceschetti syndrome 1
300	MRPL37	51253	0.6097	0.0733	mitochondrial ribosomal protein L37
301	CDK16	5127	0.6089	0.0222	cyclin-dependent kinase 16
302	LSM4	25804	0.6086	0.0837	LSM4 homolog, U6 small nuclear RNA associated (S. cerevisiae)
303	ZNF205	7755	0.6085	0.0343	zinc finger protein 205
304	NAT14	57106	0.6082	0.0102	N-acetyltransferase 14 (GCN5-related, putative)
305	SMG5	23381	0.608	0.028	smg-5 homolog, nonsense mediated mRNA decay factor (C. elegans)
306	C16orf53	79447	0.6076	0.0106	chromosome 16 open reading frame 53
307	SIGMAR1	10280	0.6068	0.0285	sigma non-opioid intracellular receptor 1
308	SRRT	51593	0.6054	0.0503	serrate RNA effector molecule homolog (Arabidopsis)
309	NDUFB11	54539	0.6046	0.0474	NADH dehydrogenase (ubiquinone) 1 beta subcomplex, 11, 17.3kDa
310	MEN1	4221	0.6044	0.0258	multiple endocrine neoplasia I
311	SKIV2L	6499	0.6044	0.0301	superkiller viralicidic activity 2-like (S. cerevisiae)
312	UBA1	7317	0.6041	0.0493	ubiquitin-like modifier activating enzyme 1
313	IQCC	55721	0.6035	0.0208	IQ motif containing C
314	KLHDC3	116138	0.6032	0.0201	kelch domain containing 3
315	KXD1	79036	0.6032	0.0153	KxDL motif containing 1
316	CDK10	8558	0.6032	0.0273	cyclin-dependent kinase 10
317	TUT1	64852	0.6031	0.0342	terminal uridylyl transferase 1, U6 snRNA-specific
318	HDAC6	10013	0.6027	0.0385	histone deacetylase 6
319	CHD4	1108	0.6024	0.0226	chromodomain helicase DNA binding protein 4
320	NUP85	79902	0.602	0.0767	nucleoporin 85kDa
321	VPS72	6944	0.6017	0.0272	vacuolar protein sorting 72 homolog (S. cerevisiae)
322	ERGIC3	51614	0.6016	0.0408	ERGIC and golgi 3
323	CDK5RAP1	51654	0.6012	0.0192	CDK5 regulatory subunit associated protein 1
324	TNPO2	30000	0.6011	0.0267	transportin 2
325	RING1	6015	0.5993	0.0147	ring finger protein 1
326	NCAPH2	29781	0.5992	0.0555	non-SMC condensin II complex, subunit H2
327	TUBG1	7283	0.599	0.0736	tubulin, gamma 1
328	TARS2	80222	0.598	0.0092	threonyl-tRNA synthetase 2, mitochondrial (putative)
329	OGG1	4968	0.5977	0.003	8-oxoguanine DNA glycosylase
330	AATF	26574	0.5973	0.0322	apoptosis antagonizing transcription factor
331	BRD3	8019	0.5967	0.0279	bromodomain containing 3
332	C19orf60	55049	0.5965	0.028	chromosome 19 open reading frame 60
333	EXOSC10	5394	0.5964	0.0351	exosome component 10
334	C1orf35	79169	0.5962	0.0196	chromosome 1 open reading frame 35
335	SF3A2	8175	0.596	0.0199	splicing factor 3a, subunit 2, 66kDa
336	TMEM39B	55116	0.5958	0.014	transmembrane protein 39B
337	PQBP1	10084	0.5958	0.0361	polyglutamine binding protein 1
338	MED22	6837	0.5954	0.0251	mediator complex subunit 22
339	RGL2	5863	0.5952	0.0298	ral guanine nucleotide dissociation stimulator-like 2
340	DDX23	9416	0.5949	0.0474	DEAD (Asp-Glu-Ala-Asp) box polypeptide 23
341	LENG1	79165	0.5947	0.0093	leukocyte receptor cluster (LRC) member 1
342	GPATCH1	55094	0.5944	0.0133	G patch domain containing 1
343	GRWD1	83743	0.5943	0.0488	glutamate-rich WD repeat containing 1
344	TIMM17B	10245	0.5942	0.0388	translocase of inner mitochondrial membrane 17 homolog B (yeast)
345	MBD3	53615	0.5938	0.0718	methyl-CpG binding domain protein 3
346	CDK5RAP3	80279	0.5937	0.0286	CDK5 regulatory subunit associated protein 3
347	TRAF7	84231	0.5933	0.0225	TNF receptor-associated factor 7, E3 ubiquitin protein ligase
348	STK25	10494	0.593	0.0509	serine/threonine kinase 25
349	COPS6	10980	0.5929	0.056	COP9 constitutive photomorphogenic homolog subunit 6 (Arabidopsis)
350	SGSM3	27352	0.5921	0.0293	small G protein signaling modulator 3
351	BSCL2	26580	0.592	0.0152	Berardinelli-Seip congenital lipodystrophy 2 (seipin)
352	NDUFS7	374291	0.5918	0.0546	NADH dehydrogenase (ubiquinone) Fe-S protein 7, 20kDa (NADH-coenzyme Q reductase)
353	DNMT1	1786	0.5917	0.0698	DNA (cytosine-5-)-methyltransferase 1
354	C9orf142	286257	0.5917	0.036	chromosome 9 open reading frame 142
355	TRAP1	10131	0.5908	0.0672	TNF receptor-associated protein 1
356	ZNF646	9726	0.5907	0.0262	zinc finger protein 646
357	DUS1L	64118	0.5905	0.0567	dihydrouridine synthase 1-like (S. cerevisiae)
358	ATRIP	84126	0.5899	0.0217	ATR interacting protein
359	MCM2	4171	0.5898	0.0657	minichromosome maintenance complex component 2
360	ASPSCR1	79058	0.5891	0.0286	alveolar soft part sarcoma chromosome region, candidate 1
361	RRP1	8568	0.5889	0.0596	ribosomal RNA processing 1 homolog (S. cerevisiae)
362	GRIPAP1	56850	0.5886	0.0192	GRIP1 associated protein 1
363	SAE1	10055	0.5885	0.0474	SUMO1 activating enzyme subunit 1
364	DLG4	1742	0.5885	0.0326	discs, large homolog 4 (Drosophila)
365	PRMT7	54496	0.5882	0.026	protein arginine methyltransferase 7
366	HSPBP1	23640	0.5882	0.0614	HSPA (heat shock 70kDa) binding protein, cytoplasmic cochaperone 1
367	LAS1L	81887	0.5879	0.0379	LAS1-like (S. cerevisiae)
368	MAZ	4150	0.5876	0.0434	MYC-associated zinc finger protein (purine-binding transcription factor)
369	NFKBIL1	4795	0.5875	0.0406	nuclear factor of kappa light polypeptide gene enhancer in B-cells inhibitor-like 1
370	NR2F6	2063	0.5871	0.0374	nuclear receptor subfamily 2, group F, member 6
371	THOP1	7064	0.5867	0.0507	thimet oligopeptidase 1
372	POLG	5428	0.5866	0.01	polymerase (DNA directed), gamma
373	GPS2	2874	0.5863	0.0135	G protein pathway suppressor 2
374	TCEA2	6919	0.5862	0.0326	transcription elongation factor A (SII), 2
375	KHSRP	8570	0.586	0.0337	KH-type splicing regulatory protein
376	SF3B3	23450	0.586	0.0365	splicing factor 3b, subunit 3, 130kDa
377	USP11	8237	0.5859	0.0216	ubiquitin specific peptidase 11
378	TIMM50	92609	0.5858	0.0587	translocase of inner mitochondrial membrane 50 homolog (S. cerevisiae)
379	ACAP1	9744	0.5855	0.0384	ArfGAP with coiled-coil, ankyrin repeat and PH domains 1
380	UCKL1	54963	0.5851	0.0181	uridine-cytidine kinase 1-like 1
381	FAM98C	147965	0.585	0.0214	family with sequence similarity 98, member C
382	PRMT1	3276	0.5848	0.0792	protein arginine methyltransferase 1
383	MLST8	64223	0.5844	0.0753	MTOR associated protein, LST8 homolog (S. cerevisiae)
384	PPP5C	5536	0.5844	0.0232	protein phosphatase 5, catalytic subunit
385	CCNF	899	0.5836	0.0554	cyclin F
386	RNF220	55182	0.5834	0.0144	ring finger protein 220
387	KIAA0195	9772	0.5833	0.0435	KIAA0195
388	PPP1R35	221908	0.5826	0.0107	protein phosphatase 1, regulatory subunit 35
389	TSC22D4	81628	0.5823	0.0504	TSC22 domain family, member 4
390	TMUB1	83590	0.5822	0.0546	transmembrane and ubiquitin-like domain containing 1
391	TCF3	6929	0.5815	0.0202	transcription factor 3 (E2A immunoglobulin enhancer binding factors E12/E47)
392	NDUFA3	4696	0.5815	0.0402	NADH dehydrogenase (ubiquinone) 1 alpha subcomplex, 3, 9kDa
393	USP5	8078	0.5813	0.0537	ubiquitin specific peptidase 5 (isopeptidase T)
394	PMF1	11243	0.581	0.0223	polyamine-modulated factor 1
395	DRG2	1819	0.581	0.0469	developmentally regulated GTP binding protein 2
396	FIBP	9158	0.5797	0.0737	fibroblast growth factor (acidic) intracellular binding protein
397	PICK1	9463	0.5795	0.0452	protein interacting with PRKCA 1
398	MDC1	9656	0.579	0.0372	mediator of DNA-damage checkpoint 1
399	FAF1	11124	0.5786	0.0125	Fas (TNFRSF6) associated factor 1
400	EXOSC5	56915	0.5785	0.0515	exosome component 5
401	HINT2	84681	0.578	0.0417	histidine triad nucleotide binding protein 2
402	THAP11	57215	0.5778	0.013	THAP domain containing 11
403	KIFC1	3833	0.5776	0.053	kinesin family member C1
404	VPS26B	112936	0.5767	0.0292	vacuolar protein sorting 26 homolog B (S. pombe)
405	HAUS8	93323	0.5766	0.0312	HAUS augmin-like complex, subunit 8
406	FLII	2314	0.5766	0.064	flightless I homolog (Drosophila)
407	ARAP1	116985	0.5749	0.0652	ArfGAP with RhoGAP domain, ankyrin repeat and PH domain 1
408	ZNF692	55657	0.5748	0.0277	zinc finger protein 692
409	RPP21	79897	0.5748	0.0249	ribonuclease P/MRP 21kDa subunit
410	TSR3	115939	0.5744	0.0454	TSR3, 20S rRNA accumulation, homolog (S. cerevisiae)
411	TIMELESS	8914	0.5744	0.049	timeless homolog (Drosophila)
412	NME4	4833	0.5738	0.0248	NME/NM23 nucleoside diphosphate kinase 4
413	TMEM129	92305	0.5731	0.0236	transmembrane protein 129
414	VPS28	51160	0.5723	0.0636	vacuolar protein sorting 28 homolog (S. cerevisiae)
415	IDH3B	3420	0.5722	0.0597	isocitrate dehydrogenase 3 (NAD+) beta
416	CLK2	1196	0.5714	0.0282	CDC-like kinase 2
417	HNRNPUL2	221092	0.571	0.006	heterogeneous nuclear ribonucleoprotein U-like 2
418	ELAC2	60528	0.5701	0.0591	elaC homolog 2 (E. coli)
419	POLE	5426	0.57	0.0518	polymerase (DNA directed), epsilon, catalytic subunit
420	UQCRC1	7384	0.5697	0.0904	ubiquinol-cytochrome c reductase core protein I
421	PSMD4	5710	0.5693	0.051	proteasome (prosome, macropain) 26S subunit, non-ATPase, 4
422	LOC100216545	100216545	0.569	0	uncharacterized LOC100216545
423	MYL6B	140465	0.5688	0.0229	myosin, light chain 6B, alkali, smooth muscle and non-muscle
424	TEX264	51368	0.5685	0.0544	testis expressed 264
425	C16orf58	64755	0.5683	0.045	chromosome 16 open reading frame 58
426	RCE1	9986	0.5683	0.0203	RCE1 homolog, prenyl protein protease (S. cerevisiae)
427	NARF	26502	0.5681	0.0138	nuclear prelamin A recognition factor
428	ALG12	79087	0.5677	0.0263	asparagine-linked glycosylation 12, alpha-1,6-mannosyltransferase homolog (S. cerevisiae)
429	ZNF76	7629	0.5676	0.0295	zinc finger protein 76
430	IK	3550	0.5676	0.0358	IK cytokine, down-regulator of HLA II
431	SMARCAL1	50485	0.5674	0.0229	SWI/SNF related, matrix associated, actin dependent regulator of chromatin, subfamily a-like 1
432	IDH2	3418	0.5674	0.0179	isocitrate dehydrogenase 2 (NADP+), mitochondrial
433	INPPL1	3636	0.5674	0.0431	inositol polyphosphate phosphatase-like 1
434	PIDD	55367	0.5671	0.0437	p53-induced death domain protein
435	SUV39H1	6839	0.5669	0.0514	suppressor of variegation 3-9 homolog 1 (Drosophila)
436	OSGEP	55644	0.5668	0.0096	O-sialoglycoprotein endopeptidase
437	ACAD9	28976	0.5665	0.0247	acyl-CoA dehydrogenase family, member 9
438	EDF1	8721	0.5663	0.0559	endothelial differentiation-related factor 1
439	TMEM160	54958	0.5658	0.0403	transmembrane protein 160
440	ARHGEF19	128272	0.5657	0.0064	Rho guanine nucleotide exchange factor (GEF) 19
441	LMAN2	10960	0.5656	0.0492	lectin, mannose-binding 2
442	BUD13	84811	0.5655	0.0183	BUD13 homolog (S. cerevisiae)
443	RBCK1	10616	0.5654	0.0502	RanBP-type and C3HC4-type zinc finger containing 1
444	ATP5G2	517	0.5652	0.0421	ATP synthase, H+ transporting, mitochondrial Fo complex, subunit C2 (subunit 9)
445	MZF1	7593	0.5649	0.0511	myeloid zinc finger 1
446	FZR1	51343	0.5647	0.0648	fizzy/cell division cycle 20 related 1 (Drosophila)
447	EIF3K	27335	0.5647	0.057	eukaryotic translation initiation factor 3, subunit K
448	ETFB	2109	0.5645	0.0429	electron-transfer-flavoprotein, beta polypeptide
449	MADD	8567	0.5626	0.0463	MAP-kinase activating death domain
450	EIF2B4	8890	0.5622	0.0371	eukaryotic translation initiation factor 2B, subunit 4 delta, 67kDa
451	EPHB4	2050	0.562	0.0303	EPH receptor B4
452	TRPT1	83707	0.562	0.0267	tRNA phosphotransferase 1
453	U2AF2	11338	0.5616	0.0282	U2 small nuclear RNA auxiliary factor 2
454	HAUS7	55559	0.5615	0.0369	HAUS augmin-like complex, subunit 7
455	DDX11	1663	0.5611	0.0282	DEAD/H (Asp-Glu-Ala-Asp/His) box helicase 11
456	PDDC1	347862	0.5608	0.0189	Parkinson disease 7 domain containing 1
457	SLC25A11	8402	0.5604	0.0752	solute carrier family 25 (mitochondrial carrier; oxoglutarate carrier), member 11
458	COMMD4	54939	0.5601	0.0576	COMM domain containing 4
459	CAPN1	823	0.56	0.0623	calpain 1, (mu/I) large subunit
460	TRMT1	55621	0.5589	0.0569	tRNA methyltransferase 1 homolog (S. cerevisiae)
461	VRK3	51231	0.5588	0.0134	vaccinia related kinase 3
462	LONP1	9361	0.5587	0.0499	lon peptidase 1, mitochondrial
463	ATPAF2	91647	0.5586	0.0145	ATP synthase mitochondrial F1 complex assembly factor 2
464	AURKAIP1	54998	0.5586	0.0897	aurora kinase A interacting protein 1
465	MCRS1	10445	0.5585	0.0649	microspherule protein 1
466	SPAG5	10615	0.5582	0.0596	sperm associated antigen 5
467	ERAL1	26284	0.5579	0.0571	Era G-protein-like 1 (E. coli)
468	DCTN1	1639	0.5579	0.0646	dynactin 1
469	NFYC	4802	0.5574	0.0187	nuclear transcription factor Y, gamma
470	GPI	2821	0.5568	0.0394	glucose-6-phosphate isomerase
471	MRPS2	51116	0.5568	0.0932	mitochondrial ribosomal protein S2
472	HDHD3	81932	0.5561	0.0254	haloacid dehalogenase-like hydrolase domain containing 3
473	DGAT1	8694	0.556	0.0401	diacylglycerol O-acyltransferase 1
474	TRIM41	90933	0.5559	0.0193	tripartite motif containing 41
475	NONO	4841	0.5554	0.0464	non-POU domain containing, octamer-binding
476	PNPLA6	10908	0.5547	0.0823	patatin-like phospholipase domain containing 6
477	C9orf114	51490	0.554	0.0216	chromosome 9 open reading frame 114
478	ODF2	4957	0.5539	0.0153	outer dense fiber of sperm tails 2
479	VARS	7407	0.5533	0.0772	valyl-tRNA synthetase
480	LRRC45	201255	0.553	0.0449	leucine rich repeat containing 45
481	SLC2A4RG	56731	0.5529	0.0228	SLC2A4 regulator
482	SNRNP35	11066	0.5523	0.0068	small nuclear ribonucleoprotein 35kDa (U11/U12)
483	AUP1	550	0.5518	0.0527	ancient ubiquitous protein 1
484	PHRF1	57661	0.5518	0.0292	PHD and ring finger domains 1
485	KDM1A	23028	0.5517	0.0468	lysine (K)-specific demethylase 1A
486	GTSE1	51512	0.5513	0.0594	G-2 and S-phase expressed 1
487	CEP250	11190	0.5513	0.0338	centrosomal protein 250kDa
488	PPP6R1	22870	0.5512	0.0434	protein phosphatase 6, regulatory subunit 1
489	HTRA2	27429	0.5511	0.0191	HtrA serine peptidase 2
490	STX10	8677	0.5508	0.0315	syntaxin 10
491	FAM3A	60343	0.5506	0.0794	family with sequence similarity 3, member A
492	NEURL4	84461	0.5501	0.0383	neuralized homolog 4 (Drosophila)
493	BCKDK	10295	0.5501	0.063	branched chain ketoacid dehydrogenase kinase
494	C19orf43	79002	0.5498	0.0337	chromosome 19 open reading frame 43
495	THAP4	51078	0.5496	0.0311	THAP domain containing 4
496	TADA3	10474	0.5493	0.0391	transcriptional adaptor 3
497	C16orf13	84326	0.5491	0.0622	chromosome 16 open reading frame 13
498	CCDC28B	79140	0.5491	0.0134	coiled-coil domain containing 28B
499	TUFM	7284	0.5474	0.0847	Tu translation elongation factor, mitochondrial
500	SUV420H2	84787	0.5472	0.0662	suppressor of variegation 4-20 homolog 2 (Drosophila)
501	DDX49	54555	0.5469	0.0646	DEAD (Asp-Glu-Ala-Asp) box polypeptide 49
502	PTBP1	5725	0.5463	0.0927	polypyrimidine tract binding protein 1
503	ZNF775	285971	0.546	0.0197	zinc finger protein 775
504	RTEL1	51750	0.5458	0.0902	regulator of telomere elongation helicase 1
505	DALRD3	55152	0.5456	0.0206	DALR anticodon binding domain containing 3
506	URM1	81605	0.5456	0.0436	ubiquitin related modifier 1
507	FAM50A	9130	0.5448	0.0471	family with sequence similarity 50, member A
508	KEAP1	9817	0.5446	0.0422	kelch-like ECH-associated protein 1
509	CUTA	51596	0.5443	0.0481	cutA divalent cation tolerance homolog (E. coli)
510	SNRPD2	6633	0.5443	0.0639	small nuclear ribonucleoprotein D2 polypeptide 16.5kDa
511	VAC14	55697	0.5442	0.0448	Vac14 homolog (S. cerevisiae)
512	EML3	256364	0.5439	0.067	echinoderm microtubule associated protein like 3
513	ANKRD13D	338692	0.5426	0.0364	ankyrin repeat domain 13 family, member D
514	NR2C2AP	126382	0.5425	0.0414	nuclear receptor 2C2-associated protein
515	PARP2	10038	0.5423	0.0725	poly (ADP-ribose) polymerase 2
516	NMT1	4836	0.5422	0.0363	N-myristoyltransferase 1
517	WDR13	64743	0.5422	0.0531	WD repeat domain 13
518	GANAB	23193	0.5421	0.0434	glucosidase, alpha; neutral AB
519	ZNF580	51157	0.5421	0.0399	zinc finger protein 580
520	TMEM63A	9725	0.5421	0.0422	transmembrane protein 63A
521	FBXL6	26233	0.542	0.0513	F-box and leucine-rich repeat protein 6
522	NABP2	79035	0.5418	0.0364	nucleic acid binding protein 2
523	MAP1S	55201	0.5415	0.0517	microtubule-associated protein 1S
524	NUBP2	10101	0.5414	0.0511	nucleotide binding protein 2
525	OGFR	11054	0.5409	0.1083	opioid growth factor receptor
526	DNAJC4	3338	0.5409	0.0583	DnaJ (Hsp40) homolog, subfamily C, member 4
527	KDELR1	10945	0.5405	0.0535	KDEL (Lys-Asp-Glu-Leu) endoplasmic reticulum protein retention receptor 1
528	HDGF	3068	0.5403	0.0318	hepatoma-derived growth factor
529	SCRN2	90507	0.5401	0.0314	secernin 2
530	HCFC1R1	54985	0.54	0.0544	host cell factor C1 regulator 1 (XPO1 dependent)
531	NBAS	51594	0.5399	0.0177	neuroblastoma amplified sequence
532	LMNB2	84823	0.5398	0.0794	lamin B2
533	PEMT	10400	0.5396	0.0383	phosphatidylethanolamine N-methyltransferase
534	C17orf70	80233	0.539	0.0551	chromosome 17 open reading frame 70
535	ACYP1	97	0.5384	0.0288	acylphosphatase 1, erythrocyte (common) type
536	UBAC1	10422	0.5383	0.0367	UBA domain containing 1
537	C6orf47	57827	0.5378	0.0167	chromosome 6 open reading frame 47
538	NDE1	54820	0.5375	0.0086	nudE nuclear distribution E homolog 1 (A. nidulans)
539	RNF31	55072	0.5374	0.0246	ring finger protein 31
540	AURKB	9212	0.5374	0.0693	aurora kinase B
541	THAP7	80764	0.5374	0.0356	THAP domain containing 7
542	FBRS	64319	0.5373	0.085	fibrosin
543	SUFU	51684	0.5372	0.0065	suppressor of fused homolog (Drosophila)
544	PRPF19	27339	0.5371	0.0594	PRP19/PSO4 pre-mRNA processing factor 19 homolog (S. cerevisiae)
545	NAA10	8260	0.537	0.0813	N(alpha)-acetyltransferase 10, NatA catalytic subunit
546	TH1L	51497	0.537	0.0653	TH1-like (Drosophila)
547	EIF2D	1939	0.537	0.0326	eukaryotic translation initiation factor 2D
548	LRFN3	79414	0.5369	0.0158	leucine rich repeat and fibronectin type III domain containing 3
549	NT5DC2	64943	0.5368	0.0466	5'-nucleotidase domain containing 2
550	PPP1CA	5499	0.5368	0.1066	protein phosphatase 1, catalytic subunit, alpha isozyme
551	NUP214	8021	0.5366	0.0227	nucleoporin 214kDa
552	POLR2E	5434	0.5361	0.1041	polymerase (RNA) II (DNA directed) polypeptide E, 25kDa
553	SIX5	147912	0.5356	0.0478	SIX homeobox 5
554	ERCC3	2071	0.5353	0.0693	excision repair cross-complementing rodent repair deficiency, complementation group 3
555	ESPL1	9700	0.5353	0.0551	extra spindle pole bodies homolog 1 (S. cerevisiae)
556	AP2A1	160	0.5346	0.0782	adaptor-related protein complex 2, alpha 1 subunit
557	TTC31	64427	0.5343	0.023	tetratricopeptide repeat domain 31
558	INTS1	26173	0.5339	0.0673	integrator complex subunit 1
559	MOV10	4343	0.5336	0.0262	Mov10, Moloney leukemia virus 10, homolog (mouse)
560	SCMH1	22955	0.5335	0.0155	sex comb on midleg homolog 1 (Drosophila)
561	HSF1	3297	0.5333	0.041	heat shock transcription factor 1
562	TMEM101	84336	0.5332	0.0174	transmembrane protein 101
563	CCDC106	29903	0.5326	0.016	coiled-coil domain containing 106
564	NDUFB10	4716	0.5323	0.0784	NADH dehydrogenase (ubiquinone) 1 beta subcomplex, 10, 22kDa
565	RPS6KB2	6199	0.5323	0.0627	ribosomal protein S6 kinase, 70kDa, polypeptide 2
566	RAVER1	125950	0.5319	0.0463	ribonucleoprotein, PTB-binding 1
567	WRAP53	55135	0.5318	0.0642	WD repeat containing, antisense to TP53
568	NCOR2	9612	0.5314	0.0783	nuclear receptor corepressor 2
569	ZNF384	171017	0.5311	0.0312	zinc finger protein 384
570	THYN1	29087	0.531	0.0536	thymocyte nuclear protein 1
571	FOXRED1	55572	0.5305	0.0447	FAD-dependent oxidoreductase domain containing 1
572	PHKG2	5261	0.5301	0.043	phosphorylase kinase, gamma 2 (testis)
573	KRTCAP2	200185	0.5298	0.0367	keratinocyte associated protein 2
574	SMARCD2	6603	0.5296	0.0314	SWI/SNF related, matrix associated, actin dependent regulator of chromatin, subfamily d, member 2
575	C19orf53	28974	0.5292	0.0696	chromosome 19 open reading frame 53
576	XYLT2	64132	0.5292	0.0123	xylosyltransferase II
577	ZMYND19	116225	0.529	0.0678	zinc finger, MYND-type containing 19
578	MUTYH	4595	0.5287	0.0202	mutY homolog (E. coli)
579	DDX56	54606	0.5278	0.0743	DEAD (Asp-Glu-Ala-Asp) box helicase 56
580	COX6B1	1340	0.5278	0.057	cytochrome c oxidase subunit VIb polypeptide 1 (ubiquitous)
581	PIK3R2	5296	0.5273	0.0694	phosphoinositide-3-kinase, regulatory subunit 2 (beta)
582	METTL17	64745	0.5268	0.0421	methyltransferase like 17
583	WDR46	9277	0.5267	0.0781	WD repeat domain 46
584	FXR2	9513	0.5267	0.0437	fragile X mental retardation, autosomal homolog 2
585	ZC3H18	124245	0.5267	0.0325	zinc finger CCCH-type containing 18
586	NARFL	64428	0.5263	0.0534	nuclear prelamin A recognition factor-like
587	COPS7B	64708	0.5254	0.0302	COP9 constitutive photomorphogenic homolog subunit 7B (Arabidopsis)
588	LOC442075	442075	0.5253	0.0227	uncharacterized LOC442075
589	DEDD2	162989	0.5253	0.0251	death effector domain containing 2
590	BBC3	27113	0.5252	0.0694	BCL2 binding component 3
591	BTBD2	55643	0.5252	0.0708	BTB (POZ) domain containing 2
592	SFSWAP	6433	0.5249	0.038	splicing factor, suppressor of white-apricot homolog (Drosophila)
593	H2AFX	3014	0.5247	0.0683	H2A histone family, member X
594	PPDPF	79144	0.5246	0.0363	pancreatic progenitor cell differentiation and proliferation factor homolog (zebrafish)
595	PLEKHJ1	55111	0.5244	0.067	pleckstrin homology domain containing, family J member 1
596	BRD8	10902	0.524	0.0329	bromodomain containing 8
597	COQ4	51117	0.5239	0.0541	coenzyme Q4 homolog (S. cerevisiae)
598	CDC34	997	0.5238	0.0583	cell division cycle 34 homolog (S. cerevisiae)
599	ZBTB17	7709	0.5238	0.0607	zinc finger and BTB domain containing 17
600	CYHR1	50626	0.5236	0.0577	cysteine/histidine-rich 1
601	AES	166	0.5234	0.0633	amino-terminal enhancer of split
602	CDK2AP2	10263	0.5233	0.0536	cyclin-dependent kinase 2 associated protein 2
603	KAT2A	2648	0.5232	0.0435	K(lysine) acetyltransferase 2A
604	PITPNM1	9600	0.5231	0.0525	phosphatidylinositol transfer protein, membrane-associated 1
605	BRAT1	221927	0.523	0.0372	BRCA1-associated ATM activator 1
606	CDC20	991	0.5227	0.0857	cell division cycle 20 homolog (S. cerevisiae)
607	ARFGAP2	84364	0.5225	0.0641	ADP-ribosylation factor GTPase activating protein 2
608	CUL7	9820	0.5224	0.0596	cullin 7
609	FANCE	2178	0.5222	0.0148	Fanconi anemia, complementation group E
610	PHB2	11331	0.5214	0.0905	prohibitin 2
611	MORC2	22880	0.5214	0.0413	MORC family CW-type zinc finger 2
612	GUSB	2990	0.5212	0.0214	glucuronidase, beta
613	CKAP5	9793	0.5208	0.1002	cytoskeleton associated protein 5
614	RNASEH2C	84153	0.5207	0.0161	ribonuclease H2, subunit C
615	SAC3D1	29901	0.5203	0.0531	SAC3 domain containing 1
616	UPF1	5976	0.5201	0.0454	UPF1 regulator of nonsense transcripts homolog (yeast)
617	CPSF4	10898	0.5197	0.036	cleavage and polyadenylation specific factor 4, 30kDa
618	SIPA1	6494	0.5195	0.0615	signal-induced proliferation-associated 1
619	ALKBH7	84266	0.5193	0.0606	alkB, alkylation repair homolog 7 (E. coli)
620	SLC25A29	123096	0.5191	0.0291	solute carrier family 25 (mitochondrial carnitine/acylcarnitine carrier), member 29
621	WDR24	84219	0.519	0.0371	WD repeat domain 24
622	WRAP73	49856	0.5188	0.0229	WD repeat containing, antisense to TP73
623	DAXX	1616	0.5184	0.0307	death-domain associated protein
624	ATAD3A	55210	0.5177	0.1015	ATPase family, AAA domain containing 3A
625	TIGD5	84948	0.5175	0.0424	tigger transposable element derived 5
626	ZMYND8	23613	0.5175	0.0227	zinc finger, MYND-type containing 8
627	USP19	10869	0.5169	0.0335	ubiquitin specific peptidase 19
628	CCM2	83605	0.5169	0.0416	cerebral cavernous malformation 2
629	SNAP47	116841	0.5168	0.0253	synaptosomal-associated protein, 47kDa
630	CCDC130	81576	0.5166	0.0477	coiled-coil domain containing 130
631	PANK4	55229	0.5162	0.0237	pantothenate kinase 4
632	FAM193A	8603	0.5161	0.0607	family with sequence similarity 193, member A
633	CHAF1B	8208	0.5158	0.0624	chromatin assembly factor 1, subunit B (p60)
634	ERF	2077	0.5154	0.0113	Ets2 repressor factor
635	DCAF7	10238	0.515	0.0356	DDB1 and CUL4 associated factor 7
636	EML2	24139	0.5145	0.0132	echinoderm microtubule associated protein like 2
637	INTS3	65123	0.5139	0.0363	integrator complex subunit 3
638	SHMT2	6472	0.5139	0.0489	serine hydroxymethyltransferase 2 (mitochondrial)
639	ZNF362	149076	0.5138	0.0438	zinc finger protein 362
640	GSDMD	79792	0.5137	0.0431	gasdermin D
641	TRMT2A	27037	0.5137	0.0739	tRNA methyltransferase 2 homolog A (S. cerevisiae)
642	C19orf40	91442	0.5133	0.0101	chromosome 19 open reading frame 40
643	THOC5	8563	0.5131	0.0266	THO complex 5
644	CDK5RAP2	55755	0.5129	0.0147	CDK5 regulatory subunit associated protein 2
645	ZNF524	147807	0.5125	0.0831	zinc finger protein 524
646	ZDHHC12	84885	0.5125	0.0784	zinc finger, DHHC-type containing 12
647	GNB2	2783	0.512	0.1052	guanine nucleotide binding protein (G protein), beta polypeptide 2
648	IFT140	9742	0.5119	0.0331	intraflagellar transport 140 homolog (Chlamydomonas)
649	CSNK2A2	1459	0.5118	0.0164	casein kinase 2, alpha prime polypeptide
650	CCS	9973	0.5116	0.0464	copper chaperone for superoxide dismutase
651	PHKA2	5256	0.5116	0.0304	phosphorylase kinase, alpha 2 (liver)
652	ARHGAP35	2909	0.5114	0.0299	Rho GTPase activating protein 35
653	FOXO4	4303	0.5112	0.0428	forkhead box O4
654	FAM110A	83541	0.5107	0.0122	family with sequence similarity 110, member A
655	RIN1	9610	0.5105	0.0805	Ras and Rab interactor 1
656	HIGD2A	192286	0.5104	0.0612	HIG1 hypoxia inducible domain family, member 2A
657	MEPCE	56257	0.5104	0.0396	methylphosphate capping enzyme
658	ADRM1	11047	0.5098	0.1204	adhesion regulating molecule 1
659	SF3A3	10946	0.5097	0.0665	splicing factor 3a, subunit 3, 60kDa
660	LOC100130987	100130987	0.5094	0	uncharacterized LOC100130987
661	IMPDH2	3615	0.5092	0.0788	IMP (inosine 5'-monophosphate) dehydrogenase 2
662	PUF60	22827	0.5092	0.1013	poly-U binding splicing factor 60KDa
663	TMEM147	10430	0.5088	0.0876	transmembrane protein 147
664	AARS	16	0.5088	0.0353	alanyl-tRNA synthetase
665	AKR7A2	8574	0.5087	0.0569	aldo-keto reductase family 7, member A2 (aflatoxin aldehyde reductase)
666	CLPTM1	1209	0.5083	0.0784	cleft lip and palate associated transmembrane protein 1
667	COPE	11316	0.5081	0.1061	coatomer protein complex, subunit epsilon
668	NIPSNAP1	8508	0.5073	0.0446	nipsnap homolog 1 (C. elegans)
669	CTDSP1	58190	0.5071	0.0676	CTD (carboxy-terminal domain, RNA polymerase II, polypeptide A) small phosphatase 1
670	NSMCE1	197370	0.507	0.0627	non-SMC element 1 homolog (S. cerevisiae)
671	KAT8	84148	0.5067	0.0231	K(lysine) acetyltransferase 8
672	ACTN4	81	0.5065	0.0551	actinin, alpha 4
673	NDUFA13	51079	0.5063	0.095	NADH dehydrogenase (ubiquinone) 1 alpha subcomplex, 13
674	PIGU	128869	0.5061	0.0481	phosphatidylinositol glycan anchor biosynthesis, class U
675	PSMD3	5709	0.5058	0.1022	proteasome (prosome, macropain) 26S subunit, non-ATPase, 3
676	MCM8	84515	0.5056	0.0668	minichromosome maintenance complex component 8
677	PILRB	29990	0.5056	0.0515	paired immunoglobin-like type 2 receptor beta
678	PABPN1	8106	0.5056	0.0146	poly(A) binding protein, nuclear 1
679	GFER	2671	0.5053	0.0567	growth factor, augmenter of liver regeneration
680	B4GALT7	11285	0.5051	0.0631	xylosylprotein beta 1,4-galactosyltransferase, polypeptide 7
681	ZNF282	8427	0.5044	0.0494	zinc finger protein 282
682	BAX	581	0.5044	0.0159	BCL2-associated X protein
683	OXLD1	339229	0.5043	0.0447	oxidoreductase-like domain containing 1
684	PRRC2B	84726	0.504	0.0674	proline-rich coiled-coil 2B
685	ZFPL1	7542	0.5037	0.0589	zinc finger protein-like 1
686	GMPR2	51292	0.5034	0.0633	guanosine monophosphate reductase 2
687	ACBD6	84320	0.5034	0.054	acyl-CoA binding domain containing 6
688	SSBP4	170463	0.5033	0.0377	single stranded DNA binding protein 4
689	C21orf2	755	0.5033	0.1365	chromosome 21 open reading frame 2
690	EEF1D	1936	0.5032	0.043	eukaryotic translation elongation factor 1 delta (guanine nucleotide exchange protein)
691	GTPBP1	9567	0.5031	0.0563	GTP binding protein 1
692	TRAPPC1	58485	0.503	0.0801	trafficking protein particle complex 1
693	PTDSS2	81490	0.5028	0.0408	phosphatidylserine synthase 2
694	CARHSP1	23589	0.5027	0.0143	calcium regulated heat stable protein 1, 24kDa
695	GYS1	2997	0.5025	0.0426	glycogen synthase 1 (muscle)
696	DTYMK	1841	0.5021	0.0986	deoxythymidylate kinase (thymidylate kinase)
697	BLOC1S1	2647	0.5021	0.0551	biogenesis of lysosomal organelles complex-1, subunit 1
698	KAT5	10524	0.5019	0.0414	K(lysine) acetyltransferase 5
699	CENPM	79019	0.5019	0.0716	centromere protein M
700	NASP	4678	0.5018	0.0869	nuclear autoantigenic sperm protein (histone-binding)
701	CUL9	23113	0.5017	0.0635	cullin 9
702	STARD3	10948	0.5012	0.0648	StAR-related lipid transfer (START) domain containing 3
703	SLC25A39	51629	0.5011	0.0809	solute carrier family 25, member 39
704	NOC2L	26155	0.5009	0.0953	nucleolar complex associated 2 homolog (S. cerevisiae)
705	MAD1L1	8379	0.5008	0.0265	MAD1 mitotic arrest deficient-like 1 (yeast)
706	MRPL4	51073	0.5007	0.1253	mitochondrial ribosomal protein L4
707	SND1	27044	0.5006	0.0419	staphylococcal nuclease and tudor domain containing 1
708	TUBGCP6	85378	0.5005	0.0655	tubulin, gamma complex associated protein 6
709	LOC148413	148413	0.5004	0.0176	uncharacterized LOC148413
710	ISYNA1	51477	0.5004	0.0213	inositol-3-phosphate synthase 1
711	CSNK1E	1454	0.5003	0.0302	casein kinase 1, epsilon
712	SURF2	6835	0.5002	0.0602	surfeit 2
713	OGFOD2	79676	0.5001	0.0628	2-oxoglutarate and iron-dependent oxygenase domain containing 2
714	DGCR14	8220	0.5	0.0236	DiGeorge syndrome critical region gene 14
715	ZNF526	116115	0.5	0.0177	zinc finger protein 526
716	SLC35C2	51006	0.4999	0.0426	solute carrier family 35, member C2
717	ZNF511	118472	0.4998	0.0616	zinc finger protein 511
718	MAF1	84232	0.4993	0.07	MAF1 homolog (S. cerevisiae)
719	TXN2	25828	0.4992	0.0724	thioredoxin 2
720	WHSC2	7469	0.4988	0.0279	Wolf-Hirschhorn syndrome candidate 2
721	SAMD1	90378	0.4988	0.0359	sterile alpha motif domain containing 1
722	AP1B1	162	0.4987	0.0711	adaptor-related protein complex 1, beta 1 subunit
723	LSM14B	149986	0.4986	0.0078	LSM14B, SCD6 homolog B (S. cerevisiae)
724	TRUB2	26995	0.4984	0.0736	TruB pseudouridine (psi) synthase homolog 2 (E. coli)
725	OTUB1	55611	0.4982	0.101	OTU domain, ubiquitin aldehyde binding 1
726	FLOT2	2319	0.4976	0.0586	flotillin 2
727	DBP	1628	0.4974	0.0314	D site of albumin promoter (albumin D-box) binding protein
728	PTPN23	25930	0.4968	0.0761	protein tyrosine phosphatase, non-receptor type 23
729	ATP13A2	23400	0.4967	0.0697	ATPase type 13A2
730	PYGO2	90780	0.4965	0.0315	pygopus homolog 2 (Drosophila)
731	CASC3	22794	0.4965	0.0389	cancer susceptibility candidate 3
732	C6orf108	10591	0.4962	0.0731	chromosome 6 open reading frame 108
733	GMPPA	29926	0.4962	0.0817	GDP-mannose pyrophosphorylase A
734	ZFYVE19	84936	0.4961	0.0267	zinc finger, FYVE domain containing 19
735	NUCB1	4924	0.4961	0.1125	nucleobindin 1
736	PET112	5188	0.4956	0.0424	PET112 homolog (yeast)
737	MTOR	2475	0.4954	0.0462	mechanistic target of rapamycin (serine/threonine kinase)
738	TOE1	114034	0.4953	0.0392	target of EGR1, member 1 (nuclear)
739	CLN6	54982	0.495	0.077	ceroid-lipofuscinosis, neuronal 6, late infantile, variant
740	PYCR2	29920	0.4949	0.0244	pyrroline-5-carboxylate reductase family, member 2
741	UCK1	83549	0.494	0.0257	uridine-cytidine kinase 1
742	MED29	55588	0.494	0.0328	mediator complex subunit 29
743	DPP7	29952	0.4938	0.0708	dipeptidyl-peptidase 7
744	NR1H2	7376	0.4935	0.0983	nuclear receptor subfamily 1, group H, member 2
745	POLM	27434	0.4935	0.0253	polymerase (DNA directed), mu
746	GBA2	57704	0.4933	0.0376	glucosidase, beta (bile acid) 2
747	TMCO6	55374	0.4932	0.0208	transmembrane and coiled-coil domains 6
748	PEX10	5192	0.4928	0.0381	peroxisomal biogenesis factor 10
749	ILVBL	10994	0.4927	0.0486	ilvB (bacterial acetolactate synthase)-like
750	DPP9	91039	0.4925	0.077	dipeptidyl-peptidase 9
751	DHTKD1	55526	0.4925	0.0201	dehydrogenase E1 and transketolase domain containing 1
752	PSMG3	84262	0.4923	0.0813	proteasome (prosome, macropain) assembly chaperone 3
753	DCXR	51181	0.492	0.0768	dicarbonyl/L-xylulose reductase
754	MAPK3	5595	0.4919	0.1034	mitogen-activated protein kinase 3
755	CNOT10	25904	0.4917	0.0766	CCR4-NOT transcription complex, subunit 10
756	KIAA1967	57805	0.4913	0.0371	KIAA1967
757	DNTTIP1	116092	0.4907	0.0355	deoxynucleotidyltransferase, terminal, interacting protein 1
758	TK1	7083	0.4906	0.0826	thymidine kinase 1, soluble
759	DHX37	57647	0.4903	0.0845	DEAH (Asp-Glu-Ala-His) box polypeptide 37
760	ZFAND2B	130617	0.4903	0.0394	zinc finger, AN1-type domain 2B
761	KLHDC4	54758	0.4902	0.0176	kelch domain containing 4
762	NHP2	55651	0.4902	0.14	NHP2 ribonucleoprotein homolog (yeast)
763	C14orf80	283643	0.4901	0.0658	chromosome 14 open reading frame 80
764	DOHH	83475	0.4901	0.0676	deoxyhypusine hydroxylase/monooxygenase
765	HDAC1	3065	0.4901	0.0667	histone deacetylase 1
766	FANCA	2175	0.4899	0.0584	Fanconi anemia, complementation group A
767	SAMM50	25813	0.4894	0.1324	sorting and assembly machinery component 50 homolog (S. cerevisiae)
768	SH3GLB2	56904	0.4893	0.0739	SH3-domain GRB2-like endophilin B2
769	B9D2	80776	0.4893	0.0327	B9 protein domain 2
770	PGLS	25796	0.489	0.0884	6-phosphogluconolactonase
771	MRPL23	6150	0.489	0.0995	mitochondrial ribosomal protein L23
772	NOL12	79159	0.4887	0.0458	nucleolar protein 12
773	SIRT2	22933	0.4885	0.1009	sirtuin 2
774	VPS11	55823	0.4882	0.0434	vacuolar protein sorting 11 homolog (S. cerevisiae)
775	PSMC5	5705	0.4882	0.1237	proteasome (prosome, macropain) 26S subunit, ATPase, 5
776	VPS4A	27183	0.4881	0.0654	vacuolar protein sorting 4 homolog A (S. cerevisiae)
777	AKT1	207	0.4881	0.0877	v-akt murine thymoma viral oncogene homolog 1
778	ATG4D	84971	0.4878	0.0376	autophagy related 4D, cysteine peptidase
779	GPR108	56927	0.4877	0.0888	G protein-coupled receptor 108
780	FOXM1	2305	0.4876	0.0863	forkhead box M1
781	CCDC142	84865	0.4872	0.0147	coiled-coil domain containing 142
782	CDK4	1019	0.487	0.1223	cyclin-dependent kinase 4
783	A1BG-AS1	503538	0.4865	0.0335	A1BG antisense RNA 1 (non-protein coding)
784	TRAPPC6A	79090	0.486	0.0527	trafficking protein particle complex 6A
785	C5orf45	51149	0.4857	0.0359	chromosome 5 open reading frame 45
786	SPAG7	9552	0.4856	0.0264	sperm associated antigen 7
787	AP2S1	1175	0.4856	0.1065	adaptor-related protein complex 2, sigma 1 subunit
788	PAN2	9924	0.4855	0.0712	PAN2 poly(A) specific ribonuclease subunit homolog (S. cerevisiae)
789	LDB1	8861	0.4853	0.0365	LIM domain binding 1
790	SLC35A4	113829	0.4851	0.0812	solute carrier family 35, member A4
791	TULP3	7289	0.4851	0.0176	tubby like protein 3
792	OXA1L	5018	0.485	0.05	oxidase (cytochrome c) assembly 1-like
793	EXOSC1	51013	0.485	0.0847	exosome component 1
794	NDUFAF3	25915	0.4847	0.0709	NADH dehydrogenase (ubiquinone) complex I, assembly factor 3
795	MRPL55	128308	0.4841	0.0675	mitochondrial ribosomal protein L55
796	ZNF653	115950	0.4839	0.0177	zinc finger protein 653
797	LRCH4	4034	0.4835	0.1372	leucine-rich repeats and calponin homology (CH) domain containing 4
798	RPUSD1	113000	0.4832	0.1021	RNA pseudouridylate synthase domain containing 1
799	ACADVL	37	0.4831	0.066	acyl-CoA dehydrogenase, very long chain
800	RPAP1	26015	0.483	0.032	RNA polymerase II associated protein 1
801	PMM1	5372	0.4828	0.043	phosphomannomutase 1
802	HEATR6	63897	0.4828	0.0158	HEAT repeat containing 6
803	ARL2	402	0.4825	0.0706	ADP-ribosylation factor-like 2
804	HNRNPCL1	343069	0.4822	0.0177	heterogeneous nuclear ribonucleoprotein C-like 1
805	RNF25	64320	0.4821	0.0491	ring finger protein 25
806	HEXIM2	124790	0.4819	0.0206	hexamethylene bis-acetamide inducible 2
807	CREB3L4	148327	0.4818	0.028	cAMP responsive element binding protein 3-like 4
808	CHD8	57680	0.4814	0.0727	chromodomain helicase DNA binding protein 8
809	MRPL38	64978	0.4813	0.0957	mitochondrial ribosomal protein L38
810	TESK1	7016	0.4811	0.0439	testis-specific kinase 1
811	CDC25B	994	0.4811	0.0382	cell division cycle 25 homolog B (S. pombe)
812	ZNF688	146542	0.481	0.0861	zinc finger protein 688
813	MOGS	7841	0.4808	0.0641	mannosyl-oligosaccharide glucosidase
814	IPO9	55705	0.4806	0.0588	importin 9
815	BAZ2A	11176	0.4806	0.0623	bromodomain adjacent to zinc finger domain, 2A
816	AKT2	208	0.4806	0.027	v-akt murine thymoma viral oncogene homolog 2
817	MFSD10	10227	0.4803	0.0642	major facilitator superfamily domain containing 10
818	STOML2	30968	0.4802	0.1436	stomatin (EPB72)-like 2
819	HGS	9146	0.4801	0.0967	hepatocyte growth factor-regulated tyrosine kinase substrate
820	GRK6	2870	0.4796	0.0884	G protein-coupled receptor kinase 6
821	TUBB4B	10383	0.4795	0.0955	tubulin, beta 4B class IVb
822	MPG	4350	0.4795	0.0652	N-methylpurine-DNA glycosylase
823	DYNLRB1	83658	0.4794	0.064	dynein, light chain, roadblock-type 1
824	SLC25A1	6576	0.4792	0.0941	solute carrier family 25 (mitochondrial carrier; citrate transporter), member 1
825	RFC2	5982	0.4792	0.1388	replication factor C (activator 1) 2, 40kDa
826	MRPL9	65005	0.4791	0.14	mitochondrial ribosomal protein L9
827	UBE2I	7329	0.4791	0.0972	ubiquitin-conjugating enzyme E2I
828	PATZ1	23598	0.4791	0.0525	POZ (BTB) and AT hook containing zinc finger 1
829	EFTUD2	9343	0.479	0.1327	elongation factor Tu GTP binding domain containing 2
830	DNAJC17	55192	0.4789	0.0193	DnaJ (Hsp40) homolog, subfamily C, member 17
831	REXO4	57109	0.4789	0.0567	REX4, RNA exonuclease 4 homolog (S. cerevisiae)
832	ASF1B	55723	0.4783	0.0822	ASF1 anti-silencing function 1 homolog B (S. cerevisiae)
833	SIVA1	10572	0.4783	0.0835	SIVA1, apoptosis-inducing factor
834	APEX1	328	0.4778	0.1161	APEX nuclease (multifunctional DNA repair enzyme) 1
835	C7orf59	389541	0.4775	0.0719	chromosome 7 open reading frame 59
836	FKBP8	23770	0.4774	0.1191	FK506 binding protein 8, 38kDa
837	USE1	55850	0.4772	0.0369	unconventional SNARE in the ER 1 homolog (S. cerevisiae)
838	ZC3H4	23211	0.4767	0.0288	zinc finger CCCH-type containing 4
839	COG1	9382	0.4764	0.0333	component of oligomeric golgi complex 1
840	GPANK1	7918	0.4762	0.0157	G patch domain and ankyrin repeats 1
841	TAZ	6901	0.4762	0.1123	tafazzin
842	PDK2	5164	0.476	0.0815	pyruvate dehydrogenase kinase, isozyme 2
843	GNAS	2778	0.4759	0.0271	GNAS complex locus
844	PKN3	29941	0.4757	0.0197	protein kinase N3
845	ACO2	50	0.4757	0.0839	aconitase 2, mitochondrial
846	CYC1	1537	0.4755	0.1474	cytochrome c-1
847	MUM1	84939	0.475	0.0457	melanoma associated antigen (mutated) 1
848	REPIN1	29803	0.4749	0.0189	replication initiator 1
849	GRHPR	9380	0.4747	0.0785	glyoxylate reductase/hydroxypyruvate reductase
850	RFC4	5984	0.4745	0.1758	replication factor C (activator 1) 4, 37kDa
851	OTUD5	55593	0.4744	0.0724	OTU domain containing 5
852	DDX39B	7919	0.4743	0.0744	DEAD (Asp-Glu-Ala-Asp) box polypeptide 39B
853	SPHK2	56848	0.4741	0.0619	sphingosine kinase 2
854	PSMD8	5714	0.4739	0.1217	proteasome (prosome, macropain) 26S subunit, non-ATPase, 8
855	HDDC3	374659	0.4738	0.0633	HD domain containing 3
856	PHGDH	26227	0.4738	0.0201	phosphoglycerate dehydrogenase
857	CLSTN1	22883	0.4737	0.0779	calsyntenin 1
858	MPND	84954	0.4733	0.0563	MPN domain containing
859	RNF187	149603	0.4732	0.045	ring finger protein 187
860	SPG7	6687	0.4731	0.076	spastic paraplegia 7 (pure and complicated autosomal recessive)
861	INTS4	92105	0.4728	0.0307	integrator complex subunit 4
862	C3orf75	54859	0.4724	0.085	chromosome 3 open reading frame 75
863	ECI1	1632	0.4722	0.0627	enoyl-CoA delta isomerase 1
864	EIF2B5	8893	0.472	0.0484	eukaryotic translation initiation factor 2B, subunit 5 epsilon, 82kDa
865	SMC1A	8243	0.472	0.0564	structural maintenance of chromosomes 1A
866	DEAF1	10522	0.4719	0.046	deformed epidermal autoregulatory factor 1 (Drosophila)
867	MGMT	4255	0.4719	0.0304	O-6-methylguanine-DNA methyltransferase
868	TTI1	9675	0.4718	0.1036	TELO2 interacting protein 1
869	PTMS	5763	0.4713	0.0346	parathymosin
870	RFX1	5989	0.4711	0.0481	regulatory factor X, 1 (influences HLA class II expression)
871	MEF2BNB	729991	0.471	0.0361	MEF2B neighbor
872	SNRNP25	79622	0.471	0.1087	small nuclear ribonucleoprotein 25kDa (U11/U12)
873	RANGRF	29098	0.4706	0.0485	RAN guanine nucleotide release factor
874	VARS2	57176	0.4704	0.0248	valyl-tRNA synthetase 2, mitochondrial (putative)
875	POLL	27343	0.4704	0.102	polymerase (DNA directed), lambda
876	OCEL1	79629	0.4703	0.0581	occludin/ELL domain containing 1
877	WDR76	79968	0.4702	0.0611	WD repeat domain 76
878	CCT7	10574	0.4701	0.1833	chaperonin containing TCP1, subunit 7 (eta)
879	TOP3A	7156	0.4699	0.0578	topoisomerase (DNA) III alpha
880	TCF19	6941	0.4697	0.0576	transcription factor 19
881	STK11IP	114790	0.4696	0.0318	serine/threonine kinase 11 interacting protein
882	SDR39U1	56948	0.4694	0.0441	short chain dehydrogenase/reductase family 39U, member 1
883	PPP1R7	5510	0.4693	0.1242	protein phosphatase 1, regulatory subunit 7
884	MPV17	4358	0.4691	0.0884	MpV17 mitochondrial inner membrane protein
885	MAD2L2	10459	0.4691	0.0768	MAD2 mitotic arrest deficient-like 2 (yeast)
886	NIT1	4817	0.4689	0.0461	nitrilase 1
887	AHCY	191	0.4689	0.1115	adenosylhomocysteinase
888	AP3D1	8943	0.4689	0.0638	adaptor-related protein complex 3, delta 1 subunit
889	HDAC5	10014	0.4685	0.0846	histone deacetylase 5
890	TOP1MT	116447	0.4678	0.0255	topoisomerase (DNA) I, mitochondrial
891	HYI	81888	0.4676	0.0278	hydroxypyruvate isomerase (putative)
892	YIPF3	25844	0.4675	0.0968	Yip1 domain family, member 3
893	WBP1	23559	0.4674	0.0483	WW domain binding protein 1
894	CHCHD6	84303	0.4674	0.0433	coiled-coil-helix-coiled-coil-helix domain containing 6
895	INO80B	83444	0.4672	0.0426	INO80 complex subunit B
896	CAPNS1	826	0.4672	0.1228	calpain, small subunit 1
897	PARD6A	50855	0.467	0.0662	par-6 partitioning defective 6 homolog alpha (C. elegans)
898	MED15	51586	0.4667	0.1038	mediator complex subunit 15
899	MLF2	8079	0.4667	0.0864	myeloid leukemia factor 2
900	MAN2B1	4125	0.4666	0.1068	mannosidase, alpha, class 2B, member 1
901	TSEN54	283989	0.4665	0.0611	tRNA splicing endonuclease 54 homolog (S. cerevisiae)
902	RFC5	5985	0.4664	0.1498	replication factor C (activator 1) 5, 36.5kDa
903	ITFG3	83986	0.4663	0.0775	integrin alpha FG-GAP repeat containing 3
904	TMEM91	641649	0.4663	0.0361	transmembrane protein 91
905	EEF2	1938	0.4662	0.0695	eukaryotic translation elongation factor 2
906	NDUFA2	4695	0.466	0.1012	NADH dehydrogenase (ubiquinone) 1 alpha subcomplex, 2, 8kDa
907	PPP6R2	9701	0.4659	0.0624	protein phosphatase 6, regulatory subunit 2
908	TROAP	10024	0.4658	0.0907	trophinin associated protein (tastin)
909	MZT2A	653784	0.4656	0.0391	mitotic spindle organizing protein 2A
910	EVL	51466	0.4654	0.0492	Enah/Vasp-like
911	C21orf58	54058	0.4649	0.0639	chromosome 21 open reading frame 58
912	WHSC1	7468	0.4647	0.0763	Wolf-Hirschhorn syndrome candidate 1
913	CENPO	79172	0.4646	0.0704	centromere protein O
914	C21orf59	56683	0.4645	0.0885	chromosome 21 open reading frame 59
915	UBXN6	80700	0.4644	0.115	UBX domain protein 6
916	TYSND1	219743	0.4639	0.0424	trypsin domain containing 1
917	TONSL	4796	0.4638	0.1122	tonsoku-like, DNA repair protein
918	TP53I13	90313	0.4638	0.0588	tumor protein p53 inducible protein 13
919	C12orf32	83695	0.4637	0.1044	chromosome 12 open reading frame 32
920	TRMU	55687	0.4636	0.057	tRNA 5-methylaminomethyl-2-thiouridylate methyltransferase
921	PCNT	5116	0.4636	0.0335	pericentrin
922	QTRT1	81890	0.4635	0.0585	queuine tRNA-ribosyltransferase 1
923	NUP210	23225	0.4632	0.0542	nucleoporin 210kDa
924	NDC80	10403	0.4631	0.1234	NDC80 kinetochore complex component homolog (S. cerevisiae)
925	MGC2752	65996	0.463	0.0102	CENPB DNA-binding domains containing 1 pseudogene
926	GINS2	51659	0.4628	0.1154	GINS complex subunit 2 (Psf2 homolog)
927	ANP32B	10541	0.4626	0.0842	acidic (leucine-rich) nuclear phosphoprotein 32 family, member B
928	MLLT1	4298	0.4626	0.0264	myeloid/lymphoid or mixed-lineage leukemia (trithorax homolog, Drosophila); translocated to, 1
929	DRAP1	10589	0.4623	0.096	DR1-associated protein 1 (negative cofactor 2 alpha)
930	NDUFS2	4720	0.4622	0.0755	NADH dehydrogenase (ubiquinone) Fe-S protein 2, 49kDa (NADH-coenzyme Q reductase)
931	PIGO	84720	0.4622	0.034	phosphatidylinositol glycan anchor biosynthesis, class O
932	NFATC3	4775	0.4621	0.0401	nuclear factor of activated T-cells, cytoplasmic, calcineurin-dependent 3
933	C17orf53	78995	0.4619	0.0977	chromosome 17 open reading frame 53
934	PPIE	10450	0.4619	0.0685	peptidylprolyl isomerase E (cyclophilin E)
935	LARP1	23367	0.4618	0.0611	La ribonucleoprotein domain family, member 1
936	NAP1L4	4676	0.4618	0.0686	nucleosome assembly protein 1-like 4
937	FUS	2521	0.4617	0.0712	fused in sarcoma
938	PLK1	5347	0.4616	0.0886	polo-like kinase 1
939	EXOC3	11336	0.4614	0.0498	exocyst complex component 3
940	POLR2F	5435	0.4614	0.1015	polymerase (RNA) II (DNA directed) polypeptide F
941	POLR2H	5437	0.4612	0.103	polymerase (RNA) II (DNA directed) polypeptide H
942	C17orf59	54785	0.461	0.123	chromosome 17 open reading frame 59
943	RABL6	55684	0.461	0.0653	RAB, member RAS oncogene family-like 6
944	DDB2	1643	0.4609	0.0142	damage-specific DNA binding protein 2, 48kDa
945	PRDX2	7001	0.4609	0.0687	peroxiredoxin 2
946	GTF3C1	2975	0.4608	0.0799	general transcription factor IIIC, polypeptide 1, alpha 220kDa
947	SOX12	6666	0.4606	0.0305	SRY (sex determining region Y)-box 12
948	C6orf136	221545	0.4605	0.04	chromosome 6 open reading frame 136
949	KIF2C	11004	0.4605	0.0952	kinesin family member 2C
950	NPRL3	8131	0.4604	0.0699	nitrogen permease regulator-like 3 (S. cerevisiae)
951	HSD17B10	3028	0.4604	0.1271	hydroxysteroid (17-beta) dehydrogenase 10
952	NSUN5P2	260294	0.4602	0.0424	NOP2/Sun domain family, member 5 pseudogene 2
953	DROSHA	29102	0.4599	0.1564	drosha, ribonuclease type III
954	HARS	3035	0.4598	0.1276	histidyl-tRNA synthetase
955	MAP2K5	5607	0.4596	0.0444	mitogen-activated protein kinase kinase 5
956	ATP13A1	57130	0.4594	0.0726	ATPase type 13A1
957	SLC26A6	65010	0.4593	0.0296	solute carrier family 26, member 6
958	SLC37A4	2542	0.4593	0.0584	solute carrier family 37 (glucose-6-phosphate transporter), member 4
959	PRC1	9055	0.4592	0.1066	protein regulator of cytokinesis 1
960	BCL7C	9274	0.4588	0.0858	B-cell CLL/lymphoma 7C
961	ANAPC2	29882	0.4588	0.0873	anaphase promoting complex subunit 2
962	ETV2	2116	0.4588	0.067	ets variant 2
963	CHID1	66005	0.4585	0.0585	chitinase domain containing 1
964	TRIOBP	11078	0.4584	0.0444	TRIO and F-actin binding protein
965	SLC25A10	1468	0.4584	0.0905	solute carrier family 25 (mitochondrial carrier; dicarboxylate transporter), member 10
966	DCPS	28960	0.4583	0.0852	decapping enzyme, scavenger
967	ZNF446	55663	0.4582	0.1207	zinc finger protein 446
968	TRIM11	81559	0.4582	0.0511	tripartite motif containing 11
969	WDR59	79726	0.4582	0.0578	WD repeat domain 59
970	RFNG	5986	0.4581	0.1005	RFNG O-fucosylpeptide 3-beta-N-acetylglucosaminyltransferase
971	DDRGK1	65992	0.4581	0.0439	DDRGK domain containing 1
972	ZNF576	79177	0.4577	0.0367	zinc finger protein 576
973	SF3A1	10291	0.4576	0.0602	splicing factor 3a, subunit 1, 120kDa
974	TAOK2	9344	0.4574	0.134	TAO kinase 2
975	PAAF1	80227	0.4573	0.0645	proteasomal ATPase-associated factor 1
976	DHRS13	147015	0.4573	0.0241	dehydrogenase/reductase (SDR family) member 13
977	EIF3D	8664	0.4572	0.0825	eukaryotic translation initiation factor 3, subunit D
978	ST3GAL4	6484	0.4572	0.0221	ST3 beta-galactoside alpha-2,3-sialyltransferase 4
979	DSN1	79980	0.4569	0.0923	DSN1, MIND kinetochore complex component, homolog (S. cerevisiae)
980	ZNF212	7988	0.4569	0.0232	zinc finger protein 212
981	TM7SF2	7108	0.4565	0.0577	transmembrane 7 superfamily member 2
982	CENPT	80152	0.4561	0.0528	centromere protein T
983	TKT	7086	0.4557	0.0597	transketolase
984	BCS1L	617	0.4555	0.0964	BCS1-like (S. cerevisiae)
985	GTF3C2	2976	0.4554	0.0798	general transcription factor IIIC, polypeptide 2, beta 110kDa
986	MPST	4357	0.4554	0.067	mercaptopyruvate sulfurtransferase
987	NOA1	84273	0.4553	0.0391	nitric oxide associated 1
988	VPS39	23339	0.4552	0.1007	vacuolar protein sorting 39 homolog (S. cerevisiae)
989	PRCC	5546	0.455	0.0895	papillary renal cell carcinoma (translocation-associated)
990	ADCK5	203054	0.4549	0.0667	aarF domain containing kinase 5
991	CHMP2A	27243	0.4548	0.0987	charged multivesicular body protein 2A
992	CORO1B	57175	0.4547	0.1171	coronin, actin binding protein, 1B
993	BAP1	8314	0.4545	0.0907	BRCA1 associated protein-1 (ubiquitin carboxy-terminal hydrolase)
994	KPTN	11133	0.4545	0.0264	kaptin (actin binding protein)
995	SPNS1	83985	0.4544	0.0717	spinster homolog 1 (Drosophila)
996	C8orf82	414919	0.4543	0.0612	chromosome 8 open reading frame 82
997	HAGH	3029	0.4543	0.0592	hydroxyacylglutathione hydrolase
998	EDC3	80153	0.4542	0.0534	enhancer of mRNA decapping 3 homolog (S. cerevisiae)
999	ARID1A	8289	0.4542	0.0639	AT rich interactive domain 1A (SWI-like)
1000	PFDN1	5201	0.454	0.0382	prefoldin subunit 1
1001	RNF123	63891	0.4539	0.0731	ring finger protein 123
1002	ARAF	369	0.4536	0.0859	v-raf murine sarcoma 3611 viral oncogene homolog
1003	PSMC4	5704	0.4536	0.1351	proteasome (prosome, macropain) 26S subunit, ATPase, 4
1004	GPR162	27239	0.4535	0.0943	G protein-coupled receptor 162
1005	ZNF629	23361	0.4533	0.0279	zinc finger protein 629
1006	MAP2K7	5609	0.4532	0.1051	mitogen-activated protein kinase kinase 7
1007	MTHFD1	4522	0.4531	0.1477	methylenetetrahydrofolate dehydrogenase (NADP+ dependent) 1, methenyltetrahydrofolate cyclohydrolase, formyltetrahydrofolate synthetase
1008	CCT3	7203	0.453	0.1838	chaperonin containing TCP1, subunit 3 (gamma)
1009	CEP89	84902	0.4529	0.0078	centrosomal protein 89kDa
1010	MNF1	84300	0.4529	0.1058	mitochondrial nucleoid factor 1
1011	MAVS	57506	0.4528	0.034	mitochondrial antiviral signaling protein
1012	NSUN5	55695	0.4527	0.0711	NOP2/Sun domain family, member 5
1013	ARRDC1	92714	0.4527	0.087	arrestin domain containing 1
1014	LEMD2	221496	0.4527	0.0477	LEM domain containing 2
1015	WASF2	10163	0.4521	0.0694	WAS protein family, member 2
1016	TMEM141	85014	0.4521	0.0815	transmembrane protein 141
1017	ANKRD39	51239	0.4519	0.0513	ankyrin repeat domain 39
1018	ZC3H3	23144	0.4518	0.0542	zinc finger CCCH-type containing 3
1019	MAST2	23139	0.4517	0.0673	microtubule associated serine/threonine kinase 2
1020	RAB4B	53916	0.4517	0.0889	RAB4B, member RAS oncogene family
1021	PSRC1	84722	0.4514	0.0458	proline/serine-rich coiled-coil 1
1022	CDK5	1020	0.4514	0.0937	cyclin-dependent kinase 5
1023	TRNAU1AP	54952	0.4512	0.0139	tRNA selenocysteine 1 associated protein 1
1024	TAF1C	9013	0.4512	0.069	TATA box binding protein (TBP)-associated factor, RNA polymerase I, C, 110kDa
1025	ACAA2	10449	0.451	0.0245	acetyl-CoA acyltransferase 2
1026	FAM64A	54478	0.4509	0.0661	family with sequence similarity 64, member A
1027	CCDC12	151903	0.45	0.0455	coiled-coil domain containing 12
1028	NAT10	55226	0.4497	0.1266	N-acetyltransferase 10 (GCN5-related)
1029	HAUS5	23354	0.4497	0.0493	HAUS augmin-like complex, subunit 5
1030	BOLA1	51027	0.4496	0.0453	bolA homolog 1 (E. coli)
1031	TRAIP	10293	0.4495	0.0709	TRAF interacting protein
1032	RANBP1	5902	0.4495	0.1016	RAN binding protein 1
1033	CLSTN3	9746	0.4495	0.0622	calsyntenin 3
1034	CSK	1445	0.4495	0.086	c-src tyrosine kinase
1035	GPAA1	8733	0.4493	0.1134	glycosylphosphatidylinositol anchor attachment protein 1 homolog (yeast)
1036	PGP	283871	0.4491	0.0922	phosphoglycolate phosphatase
1037	MTG1	92170	0.4491	0.055	mitochondrial GTPase 1 homolog (S. cerevisiae)
1038	SDHAF1	644096	0.4483	0.0496	succinate dehydrogenase complex assembly factor 1
1039	CCDC92	80212	0.4479	0.0967	coiled-coil domain containing 92
1040	SEPN1	57190	0.4478	0.0847	selenoprotein N, 1
1041	SLC44A2	57153	0.4475	0.0602	solute carrier family 44, member 2
1042	IFT27	11020	0.4473	0.0446	intraflagellar transport 27 homolog (Chlamydomonas)
1043	RCCD1	91433	0.4473	0.0354	RCC1 domain containing 1
1044	CNNM3	26505	0.4473	0.0622	cyclin M3
1045	APEX2	27301	0.4471	0.0857	APEX nuclease (apurinic/apyrimidinic endonuclease) 2
1046	YY1AP1	55249	0.4469	0.04	YY1 associated protein 1
1047	TMEM205	374882	0.4465	0.0799	transmembrane protein 205
1048	FN3KRP	79672	0.4465	0.0464	fructosamine 3 kinase related protein
1049	CDC37	11140	0.4465	0.1014	cell division cycle 37 homolog (S. cerevisiae)
1050	ATXN2	6311	0.4461	0.0718	ataxin 2
1051	TSR2	90121	0.4461	0.0369	TSR2, 20S rRNA accumulation, homolog (S. cerevisiae)
1052	TAF15	8148	0.4457	0.0182	TAF15 RNA polymerase II, TATA box binding protein (TBP)-associated factor, 68kDa
1053	MAP3K11	4296	0.4456	0.1221	mitogen-activated protein kinase kinase kinase 11
1054	SELO	83642	0.4456	0.0805	selenoprotein O
1055	CDAN1	146059	0.4455	0.0208	codanin 1
1056	NUP93	9688	0.4451	0.1432	nucleoporin 93kDa
1057	GIT1	28964	0.4451	0.0838	G protein-coupled receptor kinase interacting ArfGAP 1
1058	ZNF793	390927	0.445	0.0258	zinc finger protein 793
1059	HTT	3064	0.4448	0.0815	huntingtin
1060	SRRM2	23524	0.4446	0.0774	serine/arginine repetitive matrix 2
1061	PTPN6	5777	0.4445	0.0666	protein tyrosine phosphatase, non-receptor type 6
1062	RPL18	6141	0.4439	0.052	ribosomal protein L18
1063	MYPOP	339344	0.4438	0.0472	Myb-related transcription factor, partner of profilin
1064	METTL3	56339	0.4436	0.1121	methyltransferase like 3
1065	LIG3	3980	0.4428	0.0608	ligase III, DNA, ATP-dependent
1066	UBE2M	9040	0.4428	0.0941	ubiquitin-conjugating enzyme E2M
1067	RBM14	10432	0.4427	0.076	RNA binding motif protein 14
1068	PRKRIP1	79706	0.4424	0.036	PRKR interacting protein 1 (IL11 inducible)
1069	LZTS2	84445	0.4423	0.0643	leucine zipper, putative tumor suppressor 2
1070	TMEM161A	54929	0.4423	0.095	transmembrane protein 161A
1071	CTDP1	9150	0.4422	0.062	CTD (carboxy-terminal domain, RNA polymerase II, polypeptide A) phosphatase, subunit 1
1072	SMARCD1	6602	0.4422	0.0782	SWI/SNF related, matrix associated, actin dependent regulator of chromatin, subfamily d, member 1
1073	PLXNB2	23654	0.4421	0.1199	plexin B2
1074	APOBEC3C	27350	0.4421	0.034	apolipoprotein B mRNA editing enzyme, catalytic polypeptide-like 3C
1075	C16orf62	57020	0.4419	0.0537	chromosome 16 open reading frame 62
1076	PI4KA	5297	0.4419	0.0695	phosphatidylinositol 4-kinase, catalytic, alpha
1077	MSH5	4439	0.4417	0.0425	mutS homolog 5 (E. coli)
1078	CORO7	79585	0.4417	0.0939	coronin 7
1079	C20orf20	55257	0.4416	0.048	chromosome 20 open reading frame 20
1080	PAK4	10298	0.4416	0.1313	p21 protein (Cdc42/Rac)-activated kinase 4
1081	STK11	6794	0.4414	0.1353	serine/threonine kinase 11
1082	CADM4	199731	0.4413	0.0528	cell adhesion molecule 4
1083	TAF10	6881	0.4413	0.1042	TAF10 RNA polymerase II, TATA box binding protein (TBP)-associated factor, 30kDa
1084	SPSB3	90864	0.4409	0.1199	splA/ryanodine receptor domain and SOCS box containing 3
1085	ERP29	10961	0.4408	0.062	endoplasmic reticulum protein 29
1086	FDPS	2224	0.4407	0.0999	farnesyl diphosphate synthase
1087	SIN3A	25942	0.4406	0.076	SIN3 transcription regulator homolog A (yeast)
1088	MAGED2	10916	0.4405	0.0765	melanoma antigen family D, 2
1089	B3GNTL1	146712	0.4405	0.0166	UDP-GlcNAc:betaGal beta-1,3-N-acetylglucosaminyltransferase-like 1
1090	TSTA3	7264	0.4402	0.1152	tissue specific transplantation antigen P35B
1091	SLC4A2	6522	0.44	0.0923	solute carrier family 4, anion exchanger, member 2 (erythrocyte membrane protein band 3-like 1)
1092	PIAS3	10401	0.4399	0.0391	protein inhibitor of activated STAT, 3
1093	MEX3A	92312	0.4398	0.0862	mex-3 homolog A (C. elegans)
1094	CHMP1A	5119	0.4397	0.1165	charged multivesicular body protein 1A
1095	TAB1	10454	0.4394	0.0561	TGF-beta activated kinase 1/MAP3K7 binding protein 1
1096	PUSL1	126789	0.4391	0.0807	pseudouridylate synthase-like 1
1097	AGPAT1	10554	0.439	0.0817	1-acylglycerol-3-phosphate O-acyltransferase 1 (lysophosphatidic acid acyltransferase, alpha)
1098	CCNB2	9133	0.439	0.1106	cyclin B2
1099	GPX4	2879	0.4387	0.0988	glutathione peroxidase 4
1100	TSEN34	79042	0.4387	0.0297	tRNA splicing endonuclease 34 homolog (S. cerevisiae)
1101	PPIH	10465	0.4387	0.1503	peptidylprolyl isomerase H (cyclophilin H)
1102	SEC24C	9632	0.4386	0.0949	SEC24 family, member C (S. cerevisiae)
1103	DCAKD	79877	0.4385	0.0267	dephospho-CoA kinase domain containing
1104	NPEPL1	79716	0.4385	0.0986	aminopeptidase-like 1
1105	ABCA7	10347	0.4381	0.0763	ATP-binding cassette, sub-family A (ABC1), member 7
1106	VEGFB	7423	0.4381	0.0698	vascular endothelial growth factor B
1107	SUN2	25777	0.4381	0.0642	Sad1 and UNC84 domain containing 2
1108	ZER1	10444	0.438	0.1459	zer-1 homolog (C. elegans)
1109	ALKBH2	121642	0.4379	0.0667	alkB, alkylation repair homolog 2 (E. coli)
1110	FASTK	10922	0.4379	0.0983	Fas-activated serine/threonine kinase
1111	DDX39A	10212	0.4377	0.1466	DEAD (Asp-Glu-Ala-Asp) box polypeptide 39A
1112	PCBP1	5093	0.4376	0.0863	poly(rC) binding protein 1
1113	SAFB2	9667	0.4374	0.0608	scaffold attachment factor B2
1114	ULK3	25989	0.4374	0.0468	unc-51-like kinase 3 (C. elegans)
1115	MIF4GD	57409	0.4374	0.0605	MIF4G domain containing
1116	VPS33B	26276	0.4373	0.047	vacuolar protein sorting 33 homolog B (yeast)
1117	PRR24	255783	0.4372	0.0821	proline rich 24
1118	NRD1	4898	0.4372	0.053	nardilysin (N-arginine dibasic convertase)
1119	USF2	7392	0.4368	0.1397	upstream transcription factor 2, c-fos interacting
1120	MRPS18A	55168	0.4367	0.1192	mitochondrial ribosomal protein S18A
1121	APRT	353	0.4367	0.1257	adenine phosphoribosyltransferase
1122	MPI	4351	0.4366	0.0656	mannose phosphate isomerase
1123	BRD9	65980	0.4363	0.0622	bromodomain containing 9
1124	FBXL19	54620	0.4362	0.0613	F-box and leucine-rich repeat protein 19
1125	GCN1L1	10985	0.4361	0.1094	GCN1 general control of amino-acid synthesis 1-like 1 (yeast)
1126	CBX5	23468	0.4359	0.0627	chromobox homolog 5
1127	TMEM143	55260	0.4357	0.0344	transmembrane protein 143
1128	NDUFV3	4731	0.4357	0.0602	NADH dehydrogenase (ubiquinone) flavoprotein 3, 10kDa
1129	PLCG1	5335	0.4355	0.0741	phospholipase C, gamma 1
1130	CHD3	1107	0.4349	0.067	chromodomain helicase DNA binding protein 3
1131	CDC25C	995	0.4349	0.0816	cell division cycle 25 homolog C (S. pombe)
1132	C19orf81	342918	0.4348	0.0503	chromosome 19 open reading frame 81
1133	UXT	8409	0.4348	0.1018	ubiquitously-expressed, prefoldin-like chaperone
1134	CDC25A	993	0.4348	0.1193	cell division cycle 25 homolog A (S. pombe)
1135	MOSPD3	64598	0.4348	0.1036	motile sperm domain containing 3
1136	C16orf93	90835	0.4347	0.0199	chromosome 16 open reading frame 93
1137	PRR11	55771	0.4347	0.0572	proline rich 11
1138	FBXW4	6468	0.4346	0.0707	F-box and WD repeat domain containing 4
1139	CCDC77	84318	0.4346	0.0859	coiled-coil domain containing 77
1140	RPA1	6117	0.4344	0.1547	replication protein A1, 70kDa
1141	ARMC7	79637	0.4343	0.0926	armadillo repeat containing 7
1142	ABCA3	21	0.434	0.0375	ATP-binding cassette, sub-family A (ABC1), member 3
1143	RCC2	55920	0.4334	0.0923	regulator of chromosome condensation 2
1144	PCBP4	57060	0.433	0.0626	poly(rC) binding protein 4
1145	REEP4	80346	0.4329	0.0438	receptor accessory protein 4
1146	DDAH2	23564	0.4328	0.0541	dimethylarginine dimethylaminohydrolase 2
1147	ACOT8	10005	0.4324	0.086	acyl-CoA thioesterase 8
1148	EHMT1	79813	0.4323	0.0435	euchromatic histone-lysine N-methyltransferase 1
1149	GADD45GIP1	90480	0.4322	0.1214	growth arrest and DNA-damage-inducible, gamma interacting protein 1
1150	STUB1	10273	0.4321	0.1366	STIP1 homology and U-box containing protein 1, E3 ubiquitin protein ligase
1151	MRPS5	64969	0.431	0.0798	mitochondrial ribosomal protein S5
1152	SNRPB	6628	0.4309	0.1701	small nuclear ribonucleoprotein polypeptides B and B1
1153	POLDIP2	26073	0.4309	0.127	polymerase (DNA-directed), delta interacting protein 2
1154	DCP1B	196513	0.4308	0.0509	DCP1 decapping enzyme homolog B (S. cerevisiae)
1155	VPS52	6293	0.4308	0.0495	vacuolar protein sorting 52 homolog (S. cerevisiae)
1156	BAD	572	0.4307	0.0984	BCL2-associated agonist of cell death
1157	KLHL22	84861	0.4307	0.0642	kelch-like 22 (Drosophila)
1158	LPCAT4	254531	0.4307	0.025	lysophosphatidylcholine acyltransferase 4
1159	NADSYN1	55191	0.4303	0.0689	NAD synthetase 1
1160	C22orf13	83606	0.4303	0.0442	chromosome 22 open reading frame 13
1161	TBRG4	9238	0.43	0.1364	transforming growth factor beta regulator 4
1162	MND1	84057	0.4297	0.1214	meiotic nuclear divisions 1 homolog (S. cerevisiae)
1163	EIF2AK1	27102	0.4293	0.0434	eukaryotic translation initiation factor 2-alpha kinase 1
1164	DPAGT1	1798	0.4293	0.0886	dolichyl-phosphate (UDP-N-acetylglucosamine) N-acetylglucosaminephosphotransferase 1 (GlcNAc-1-P transferase)
1165	COQ9	57017	0.4291	0.0964	coenzyme Q9 homolog (S. cerevisiae)
1166	MRPL2	51069	0.4284	0.0851	mitochondrial ribosomal protein L2
1167	IMMT	10989	0.4282	0.1664	inner membrane protein, mitochondrial
1168	KIF20A	10112	0.4281	0.1064	kinesin family member 20A
1169	ZNF609	23060	0.4278	0.0719	zinc finger protein 609
1170	TPX2	22974	0.4277	0.1209	TPX2, microtubule-associated, homolog (Xenopus laevis)
1171	NDUFA7	4701	0.4277	0.1023	NADH dehydrogenase (ubiquinone) 1 alpha subcomplex, 7, 14.5kDa
1172	TXNRD2	10587	0.4277	0.0644	thioredoxin reductase 2
1173	HARS2	23438	0.4276	0.0592	histidyl-tRNA synthetase 2, mitochondrial
1174	RAB40C	57799	0.4273	0.051	RAB40C, member RAS oncogene family
1175	ZNF691	51058	0.4272	0.0323	zinc finger protein 691
1176	2009-09-01	10801	0.4271	0.0343	septin 9
1177	SAPCD2	89958	0.427	0.0573	suppressor APC domain containing 2
1178	ITFG2	55846	0.4269	0.0229	integrin alpha FG-GAP repeat containing 2
1179	NUDT16L1	84309	0.4267	0.0555	nudix (nucleoside diphosphate linked moiety X)-type motif 16-like 1
1180	PLEKHA4	57664	0.4266	0.075	pleckstrin homology domain containing, family A (phosphoinositide binding specific) member 4
1181	FARS2	10667	0.4262	0.0564	phenylalanyl-tRNA synthetase 2, mitochondrial
1182	DDT	1652	0.426	0.0871	D-dopachrome tautomerase
1183	NUSAP1	51203	0.426	0.13	nucleolar and spindle associated protein 1
1184	C2orf68	388969	0.4259	0.0617	chromosome 2 open reading frame 68
1185	GOLGA2	2801	0.4258	0.0686	golgin A2
1186	STK36	27148	0.4256	0.0628	serine/threonine kinase 36
1187	ELMOD3	84173	0.4256	0.0436	ELMO/CED-12 domain containing 3
1188	ANAPC5	51433	0.4255	0.1407	anaphase promoting complex subunit 5
1189	ELAVL1	1994	0.4255	0.1231	ELAV (embryonic lethal, abnormal vision, Drosophila)-like 1 (Hu antigen R)
1190	VKORC1	79001	0.4254	0.1024	vitamin K epoxide reductase complex, subunit 1
1191	NCAPG	64151	0.4253	0.1333	non-SMC condensin I complex, subunit G
1192	IFT46	56912	0.4249	0.0408	intraflagellar transport 46 homolog (Chlamydomonas)
1193	CLCN7	1186	0.4247	0.1736	chloride channel, voltage-sensitive 7
1194	SNX17	9784	0.4243	0.1374	sorting nexin 17
1195	BUB1B	701	0.4242	0.1338	budding uninhibited by benzimidazoles 1 homolog beta (yeast)
1196	SIPA1L3	23094	0.424	0.0171	signal-induced proliferation-associated 1 like 3
1197	HPS4	89781	0.4239	0.0487	Hermansky-Pudlak syndrome 4
1198	PSMC3	5702	0.4238	0.1567	proteasome (prosome, macropain) 26S subunit, ATPase, 3
1199	PREB	10113	0.4238	0.1204	prolactin regulatory element binding
1200	AP2A2	161	0.4238	0.0945	adaptor-related protein complex 2, alpha 2 subunit
1201	MIB2	142678	0.4236	0.0886	mindbomb E3 ubiquitin protein ligase 2
1202	NDUFS3	4722	0.4235	0.1575	NADH dehydrogenase (ubiquinone) Fe-S protein 3, 30kDa (NADH-coenzyme Q reductase)
1203	FTSJD2	23070	0.4233	0.0684	FtsJ methyltransferase domain containing 2
1204	PSMB6	5694	0.4232	0.1604	proteasome (prosome, macropain) subunit, beta type, 6
1205	SCAND1	51282	0.4231	0.1154	SCAN domain containing 1
1206	UBE2J2	118424	0.4228	0.0838	ubiquitin-conjugating enzyme E2, J2
1207	ZDHHC16	84287	0.4227	0.0996	zinc finger, DHHC-type containing 16
1208	KNTC1	9735	0.4225	0.1397	kinetochore associated 1
1209	UCP2	7351	0.4223	0.0419	uncoupling protein 2 (mitochondrial, proton carrier)
1210	AP2M1	1173	0.4221	0.1435	adaptor-related protein complex 2, mu 1 subunit
1211	CS	1431	0.4221	0.0725	citrate synthase
1212	BRMS1	25855	0.4215	0.1319	breast cancer metastasis suppressor 1
1213	SAP130	79595	0.4214	0.0519	Sin3A-associated protein, 130kDa
1214	NAA40	79829	0.4214	0.0543	N(alpha)-acetyltransferase 40, NatD catalytic subunit, homolog (S. cerevisiae)
1215	TARBP2	6895	0.4213	0.0986	TAR (HIV-1) RNA binding protein 2
1216	MRPL34	64981	0.4213	0.1032	mitochondrial ribosomal protein L34
1217	WDR92	116143	0.4213	0.0885	WD repeat domain 92
1218	CTBP1	1487	0.4211	0.0839	C-terminal binding protein 1
1219	KIAA0146	23514	0.4211	0.0615	KIAA0146
1220	MKI67	4288	0.4211	0.1029	antigen identified by monoclonal antibody Ki-67
1221	GNB2L1	10399	0.421	0.1069	guanine nucleotide binding protein (G protein), beta polypeptide 2-like 1
1222	ZNF48	197407	0.4209	0.0314	zinc finger protein 48
1223	DTNB	1838	0.4209	0.0494	dystrobrevin, beta
1224	RNPEPL1	57140	0.4209	0.1646	arginyl aminopeptidase (aminopeptidase B)-like 1
1225	TFIP11	24144	0.4209	0.0585	tuftelin interacting protein 11
1226	MRPL43	84545	0.4209	0.1093	mitochondrial ribosomal protein L43
1227	SAP30BP	29115	0.4209	0.059	SAP30 binding protein
1228	DAZAP1	26528	0.4208	0.1006	DAZ associated protein 1
1229	SHMT1	6470	0.4208	0.0594	serine hydroxymethyltransferase 1 (soluble)
1230	DPP3	10072	0.4208	0.1206	dipeptidyl-peptidase 3
1231	ATIC	471	0.4206	0.1922	5-aminoimidazole-4-carboxamide ribonucleotide formyltransferase/IMP cyclohydrolase
1232	SBF1	6305	0.4206	0.1195	SET binding factor 1
1233	TMEM44	93109	0.4205	0.0196	transmembrane protein 44
1234	TIMM44	10469	0.4203	0.1113	translocase of inner mitochondrial membrane 44 homolog (yeast)
1235	MECR	51102	0.4203	0.0691	mitochondrial trans-2-enoyl-CoA reductase
1236	FCHO1	23149	0.4203	0.0516	FCH domain only 1
1237	PIAS4	51588	0.4201	0.0688	protein inhibitor of activated STAT, 4
1238	CHCHD5	84269	0.4201	0.0987	coiled-coil-helix-coiled-coil-helix domain containing 5
1239	NOB1	28987	0.4201	0.0908	NIN1/RPN12 binding protein 1 homolog (S. cerevisiae)
1240	C7orf26	79034	0.42	0.0846	chromosome 7 open reading frame 26
1241	CDRT15L2	256223	0.42	0	CMT1A duplicated region transcript 15-like 2
1242	DEF6	50619	0.42	0.0661	differentially expressed in FDCP 6 homolog (mouse)
1243	DHX38	9785	0.4199	0.0685	DEAH (Asp-Glu-Ala-His) box polypeptide 38
1244	FBXO18	84893	0.4199	0.061	F-box protein, helicase, 18
1245	DCAF11	80344	0.4197	0.0669	DDB1 and CUL4 associated factor 11
1246	BCR	613	0.4193	0.0648	breakpoint cluster region
1247	FAHD2A	51011	0.4191	0.067	fumarylacetoacetate hydrolase domain containing 2A
1248	CDCA5	113130	0.419	0.1141	cell division cycle associated 5
1249	DEPDC5	9681	0.419	0.0389	DEP domain containing 5
1250	PPP1R16A	84988	0.4185	0.0569	protein phosphatase 1, regulatory subunit 16A
1251	IGFLR1	79713	0.4184	0.0498	IGF-like family receptor 1
1252	MRPL51	51258	0.418	0.1587	mitochondrial ribosomal protein L51
1253	PGS1	9489	0.4179	0.0373	phosphatidylglycerophosphate synthase 1
1254	MRPL10	124995	0.4179	0.0607	mitochondrial ribosomal protein L10
1255	RNPS1	10921	0.4179	0.1037	RNA binding protein S1, serine-rich domain
1256	HIF1AN	55662	0.4178	0.0513	hypoxia inducible factor 1, alpha subunit inhibitor
1257	NACC1	112939	0.4178	0.0988	nucleus accumbens associated 1, BEN and BTB (POZ) domain containing
1258	TMEM107	84314	0.4177	0.0313	transmembrane protein 107
1259	DBNL	28988	0.4174	0.125	drebrin-like
1260	LEPRE1	64175	0.4174	0.0746	leucine proline-enriched proteoglycan (leprecan) 1
1261	ACAD10	80724	0.4173	0.0836	acyl-CoA dehydrogenase family, member 10
1262	CHMP6	79643	0.4172	0.1053	charged multivesicular body protein 6
1263	BANP	54971	0.4172	0.0256	BTG3 associated nuclear protein
1264	FAM48A	55578	0.4172	0.0904	family with sequence similarity 48, member A
1265	TJAP1	93643	0.417	0.0551	tight junction associated protein 1 (peripheral)
1266	GNAI2	2771	0.4169	0.1408	guanine nucleotide binding protein (G protein), alpha inhibiting activity polypeptide 2
1267	C16orf55	124045	0.4167	0.028	chromosome 16 open reading frame 55
1268	ANKRD13B	124930	0.4167	0.0704	ankyrin repeat domain 13B
1269	CCDC34	91057	0.4167	0.0874	coiled-coil domain containing 34
1270	TNFAIP8L1	126282	0.4165	0.0109	tumor necrosis factor, alpha-induced protein 8-like 1
1271	RAB1B	81876	0.4163	0.1323	RAB1B, member RAS oncogene family
1272	SNF8	11267	0.4162	0.1095	SNF8, ESCRT-II complex subunit, homolog (S. cerevisiae)
1273	ZNF346	23567	0.4161	0.043	zinc finger protein 346
1274	CABLES2	81928	0.4161	0.0204	Cdk5 and Abl enzyme substrate 2
1275	PAQR4	124222	0.4158	0.0639	progestin and adipoQ receptor family member IV
1276	KCTD17	79734	0.4154	0.1614	potassium channel tetramerisation domain containing 17
1277	EIF3L	51386	0.4151	0.0994	eukaryotic translation initiation factor 3, subunit L
1278	LSM7	51690	0.415	0.1444	LSM7 homolog, U6 small nuclear RNA associated (S. cerevisiae)
1279	TUBG2	27175	0.4144	0.0428	tubulin, gamma 2
1280	MBD6	114785	0.4143	0.065	methyl-CpG binding domain protein 6
1281	ACSF2	80221	0.4141	0.0604	acyl-CoA synthetase family member 2
1282	PMPCA	23203	0.4141	0.1347	peptidase (mitochondrial processing) alpha
1283	CLK3	1198	0.4138	0.0459	CDC-like kinase 3
1284	ARHGAP19	84986	0.4136	0.0915	Rho GTPase activating protein 19
1285	PSMD2	5708	0.4136	0.1627	proteasome (prosome, macropain) 26S subunit, non-ATPase, 2
1286	PLD3	23646	0.4135	0.1348	phospholipase D family, member 3
1287	YEATS2	55689	0.4133	0.0736	YEATS domain containing 2
1288	RAD54L	8438	0.4133	0.1082	RAD54-like (S. cerevisiae)
1289	TMEM175	84286	0.4131	0.0859	transmembrane protein 175
1290	GGT7	2686	0.4131	0.0649	gamma-glutamyltransferase 7
1291	SFXN5	94097	0.4131	0.0567	sideroflexin 5
1292	SCAF1	58506	0.413	0.1189	SR-related CTD-associated factor 1
1293	POLDIP3	84271	0.413	0.0715	polymerase (DNA-directed), delta interacting protein 3
1294	PCBP2	5094	0.4129	0.0358	poly(rC) binding protein 2
1295	TP53	7157	0.4128	0.0445	tumor protein p53
1296	C14orf159	80017	0.4127	0.0612	chromosome 14 open reading frame 159
1297	FDXR	2232	0.4126	0.0342	ferredoxin reductase
1298	ARF5	381	0.4124	0.1102	ADP-ribosylation factor 5
1299	MLLT6	4302	0.4123	0.0843	myeloid/lymphoid or mixed-lineage leukemia (trithorax homolog, Drosophila); translocated to, 6
1300	C1orf112	55732	0.4122	0.1417	chromosome 1 open reading frame 112
1301	MIS18A	54069	0.412	0.1691	MIS18 kinetochore protein homolog A (S. pombe)
1302	GNL1	2794	0.4119	0.0385	guanine nucleotide binding protein-like 1
1303	NAA60	79903	0.4117	0.0936	N(alpha)-acetyltransferase 60, NatF catalytic subunit
1304	COX8A	1351	0.4117	0.1215	cytochrome c oxidase subunit VIIIA (ubiquitous)
1305	NCLN	56926	0.4116	0.142	nicalin
1306	ZNF628	89887	0.4116	0.0701	zinc finger protein 628
1307	MXD3	83463	0.4114	0.0845	MAX dimerization protein 3
1308	RRP9	9136	0.4114	0.1305	ribosomal RNA processing 9, small subunit (SSU) processome component, homolog (yeast)
1309	ZNF133	7692	0.4114	0.0449	zinc finger protein 133
1310	SNRPD3	6634	0.4113	0.158	small nuclear ribonucleoprotein D3 polypeptide 18kDa
1311	EBP	10682	0.4113	0.1112	emopamil binding protein (sterol isomerase)
1312	ZNF232	7775	0.4113	0.0597	zinc finger protein 232
1313	WDR83OS	51398	0.4113	0.0859	WD repeat domain 83 opposite strand
1314	BBS1	582	0.411	0.0928	Bardet-Biedl syndrome 1
1315	PBX2	5089	0.4109	0.0105	pre-B-cell leukemia homeobox 2
1316	ABCF3	55324	0.4107	0.1063	ATP-binding cassette, sub-family F (GCN20), member 3
1317	DNPEP	23549	0.4106	0.0991	aspartyl aminopeptidase
1318	RIC8A	60626	0.4106	0.1238	resistance to inhibitors of cholinesterase 8 homolog A (C. elegans)
1319	MICAL1	64780	0.4104	0.089	microtubule associated monoxygenase, calponin and LIM domain containing 1
1320	C11orf83	790955	0.4103	0.0961	chromosome 11 open reading frame 83
1321	RMI2	116028	0.4101	0.057	RMI2, RecQ mediated genome instability 2, homolog (S. cerevisiae)
1322	EMC9	51016	0.4099	0.0617	ER membrane protein complex subunit 9
1323	C17orf65	339201	0.4099	0.0244	chromosome 17 open reading frame 65
1324	PACSIN3	29763	0.4095	0.0523	protein kinase C and casein kinase substrate in neurons 3
1325	BRF1	2972	0.4094	0.1715	BRF1 homolog, subunit of RNA polymerase III transcription initiation factor IIIB (S. cerevisiae)
1326	CDC45	8318	0.4093	0.1212	cell division cycle 45 homolog (S. cerevisiae)
1327	FLOT1	10211	0.4092	0.0877	flotillin 1
1328	EP400	57634	0.409	0.0749	E1A binding protein p400
1329	SPTAN1	6709	0.4087	0.1127	spectrin, alpha, non-erythrocytic 1
1330	ERI3	79033	0.4086	0.1177	ERI1 exoribonuclease family member 3
1331	NOP56	10528	0.4085	0.1597	NOP56 ribonucleoprotein homolog (yeast)
1332	BARD1	580	0.4084	0.111	BRCA1 associated RING domain 1
1333	CENPF	1063	0.4084	0.1225	centromere protein F, 350/400kDa (mitosin)
1334	LRRC47	57470	0.4083	0.1175	leucine rich repeat containing 47
1335	ARFGAP1	55738	0.408	0.135	ADP-ribosylation factor GTPase activating protein 1
1336	UBN1	29855	0.4078	0.0539	ubinuclein 1
1337	EFNA4	1945	0.4076	0.0311	ephrin-A4
1338	ZNF174	7727	0.4074	0.04	zinc finger protein 174
1339	USP20	10868	0.4074	0.0922	ubiquitin specific peptidase 20
1340	PMVK	10654	0.4073	0.1072	phosphomevalonate kinase
1341	C16orf88	400506	0.4072	0.0739	chromosome 16 open reading frame 88
1342	FBXO46	23403	0.4071	0.0283	F-box protein 46
1343	SURF6	6838	0.4069	0.0848	surfeit 6
1344	SRSF4	6429	0.4067	0.0752	serine/arginine-rich splicing factor 4
1345	LRSAM1	90678	0.4062	0.0691	leucine rich repeat and sterile alpha motif containing 1
1346	FANCI	55215	0.406	0.15	Fanconi anemia, complementation group I
1347	FBXL15	79176	0.4059	0.095	F-box and leucine-rich repeat protein 15
1348	FADS2	9415	0.4057	0.0274	fatty acid desaturase 2
1349	RPS6KA1	6195	0.4056	0.0828	ribosomal protein S6 kinase, 90kDa, polypeptide 1
1350	DYRK1B	9149	0.4056	0.1696	dual-specificity tyrosine-(Y)-phosphorylation regulated kinase 1B
1351	GSTZ1	2954	0.4054	0.0666	glutathione S-transferase zeta 1
1352	ZNRD1	30834	0.4053	0.1093	zinc ribbon domain containing 1
1353	C17orf62	79415	0.4053	0.0973	chromosome 17 open reading frame 62
1354	TPGS2	25941	0.4051	0.0897	tubulin polyglutamylase complex subunit 2
1355	TRRAP	8295	0.4049	0.1313	transformation/transcription domain-associated protein
1356	RABGGTA	5875	0.4047	0.0968	Rab geranylgeranyltransferase, alpha subunit
1357	SIGIRR	59307	0.4045	0.0836	single immunoglobulin and toll-interleukin 1 receptor (TIR) domain
1358	MDH2	4191	0.4045	0.1776	malate dehydrogenase 2, NAD (mitochondrial)
1359	KIF15	56992	0.4043	0.1348	kinesin family member 15
1360	FAM213B	127281	0.4043	0.0421	family with sequence similarity 213, member B
1361	FBXW5	54461	0.4042	0.1273	F-box and WD repeat domain containing 5
1362	C19orf25	148223	0.4041	0.091	chromosome 19 open reading frame 25
1363	NAIF1	203245	0.404	0.0176	nuclear apoptosis inducing factor 1
1364	BRPF1	7862	0.4039	0.0745	bromodomain and PHD finger containing, 1
1365	SCRIB	23513	0.4037	0.0631	scribbled homolog (Drosophila)
1366	CTCF	10664	0.4037	0.2057	CCCTC-binding factor (zinc finger protein)
1367	PCYT2	5833	0.4036	0.1038	phosphate cytidylyltransferase 2, ethanolamine
1368	FAM53B	9679	0.4036	0.0604	family with sequence similarity 53, member B
1369	C7orf50	84310	0.4035	0.0882	chromosome 7 open reading frame 50
1370	PARP1	142	0.4035	0.196	poly (ADP-ribose) polymerase 1
1371	MRPL53	116540	0.4035	0.1072	mitochondrial ribosomal protein L53
1372	DDX27	55661	0.4034	0.0745	DEAD (Asp-Glu-Ala-Asp) box polypeptide 27
1373	UBE2C	11065	0.4034	0.1006	ubiquitin-conjugating enzyme E2C
1374	AURKA	6790	0.4034	0.1446	aurora kinase A
1375	MYO9B	4650	0.4031	0.149	myosin IXB
1376	ZNF341	84905	0.403	0.0353	zinc finger protein 341
1377	NDRG3	57446	0.403	0.0509	NDRG family member 3
1378	HIP1R	9026	0.403	0.1414	huntingtin interacting protein 1 related
1379	ALDOA	226	0.4027	0.1176	aldolase A, fructose-bisphosphate
1380	ATG4B	23192	0.4025	0.0617	autophagy related 4B, cysteine peptidase
1381	ESYT1	23344	0.4025	0.1011	extended synaptotagmin-like protein 1
1382	GLTPD1	80772	0.4024	0.1111	glycolipid transfer protein domain containing 1
1383	RANBP10	57610	0.4023	0.0622	RAN binding protein 10
1384	2009-03-01	92979	0.4023	0.0542	membrane-associated ring finger (C3HC4) 9
1385	ZNF395	55893	0.402	0.055	zinc finger protein 395
1386	SRM	6723	0.4019	0.1747	spermidine synthase
1387	AP4M1	9179	0.4018	0.0541	adaptor-related protein complex 4, mu 1 subunit
1388	C21orf33	8209	0.4017	0.1094	chromosome 21 open reading frame 33
1389	MCM4	4173	0.4014	0.1479	minichromosome maintenance complex component 4
1390	RABEP2	79874	0.4013	0.1032	rabaptin, RAB GTPase binding effector protein 2
1391	STXBP2	6813	0.4011	0.1075	syntaxin binding protein 2
1392	ABHD16A	7920	0.401	0.0886	abhydrolase domain containing 16A
1393	PWP2	5822	0.4008	0.1165	PWP2 periodic tryptophan protein homolog (yeast)
1394	FIP1L1	81608	0.4006	0.1439	FIP1 like 1 (S. cerevisiae)
1395	FAM100B	283991	0.4006	0.0474	family with sequence similarity 100, member B
1396	RANGAP1	5905	0.4006	0.1426	Ran GTPase activating protein 1
1397	SH3BP1	23616	0.4005	0.1685	SH3-domain binding protein 1
1398	POP7	10248	0.4003	0.1663	processing of precursor 7, ribonuclease P/MRP subunit (S. cerevisiae)
1399	RBFA	79863	0.4003	0.0559	ribosome binding factor A (putative)
1400	ADD1	118	0.4002	0.133	adducin 1 (alpha)
1401	DCTN3	11258	0.4002	0.0993	dynactin 3 (p22)
1402	TECPR1	25851	0.4	0.0756	tectonin beta-propeller repeat containing 1
1403	ASXL1	171023	0.3999	0.0856	additional sex combs like 1 (Drosophila)
1404	FANCD2	2177	0.3998	0.1198	Fanconi anemia, complementation group D2
1405	CDPF1	150383	0.3996	0.0335	cysteine-rich, DPF motif domain containing 1
1406	ZNF219	51222	0.3994	0.1412	zinc finger protein 219
1407	MRPL16	54948	0.3993	0.1803	mitochondrial ribosomal protein L16
1408	SKA1	220134	0.3991	0.119	spindle and kinetochore associated complex subunit 1
1409	NSMCE4A	54780	0.3991	0.1727	non-SMC element 4 homolog A (S. cerevisiae)
1410	MRP63	78988	0.3989	0.1423	mitochondrial ribosomal protein 63
1411	PRAF2	11230	0.3987	0.0956	PRA1 domain family, member 2
1412	GAK	2580	0.3986	0.1076	cyclin G associated kinase
1413	MRPS9	64965	0.3986	0.1868	mitochondrial ribosomal protein S9
1414	RXRB	6257	0.3986	0.081	retinoid X receptor, beta
1415	SUPT6H	6830	0.3985	0.1276	suppressor of Ty 6 homolog (S. cerevisiae)
1416	TYMS	7298	0.3984	0.1485	thymidylate synthetase
1417	NKIRAS2	28511	0.3982	0.0819	NFKB inhibitor interacting Ras-like 2
1418	UBA52	7311	0.3982	0.0663	ubiquitin A-52 residue ribosomal protein fusion product 1
1419	MAPK8IP3	23162	0.3981	0.1874	mitogen-activated protein kinase 8 interacting protein 3
1420	NISCH	11188	0.3979	0.128	nischarin
1421	ORC3	23595	0.3979	0.1982	origin recognition complex, subunit 3
1422	HEATR2	54919	0.3979	0.1092	HEAT repeat containing 2
1423	STYXL1	51657	0.3978	0.0582	serine/threonine/tyrosine interacting-like 1
1424	SENP3	26168	0.3973	0.0519	SUMO1/sentrin/SMT3 specific peptidase 3
1425	RNF216	54476	0.3972	0.0562	ring finger protein 216
1426	IPO4	79711	0.3972	0.1336	importin 4
1427	PRELID1	27166	0.3971	0.1616	PRELI domain containing 1
1428	DDX51	317781	0.3971	0.0743	DEAD (Asp-Glu-Ala-Asp) box polypeptide 51
1429	NDUFB8	4714	0.397	0.1202	NADH dehydrogenase (ubiquinone) 1 beta subcomplex, 8, 19kDa
1430	C12orf52	84934	0.397	0.1051	chromosome 12 open reading frame 52
1431	DHX34	9704	0.397	0.1037	DEAH (Asp-Glu-Ala-His) box polypeptide 34
1432	UBAP2L	9898	0.3968	0.1053	ubiquitin associated protein 2-like
1433	KHDRBS1	10657	0.3968	0.219	KH domain containing, RNA binding, signal transduction associated 1
1434	HKR1	284459	0.3965	0.0757	HKR1, GLI-Kruppel zinc finger family member
1435	ZBTB22	9278	0.3963	0.1118	zinc finger and BTB domain containing 22
1436	NAPRT1	93100	0.3963	0.0457	nicotinate phosphoribosyltransferase domain containing 1
1437	SSSCA1	10534	0.3963	0.1546	Sjogren syndrome/scleroderma autoantigen 1
1438	PGAP2	27315	0.3962	0.0579	post-GPI attachment to proteins 2
1439	CDCA7L	55536	0.3961	0.0796	cell division cycle associated 7-like
1440	H2AFY	9555	0.396	0.1139	H2A histone family, member Y
1441	NCKIPSD	51517	0.3958	0.0423	NCK interacting protein with SH3 domain
1442	DAGLB	221955	0.3955	0.0792	diacylglycerol lipase, beta
1443	PODXL2	50512	0.3953	0.0659	podocalyxin-like 2
1444	SWI5	375757	0.395	0.0637	SWI5 recombination repair homolog (yeast)
1445	FHOD1	29109	0.395	0.0744	formin homology 2 domain containing 1
1446	STX4	6810	0.395	0.1145	syntaxin 4
1447	SRP68	6730	0.395	0.1427	signal recognition particle 68kDa
1448	ANKRD16	54522	0.3949	0.0531	ankyrin repeat domain 16
1449	LAGE3	8270	0.3947	0.1105	L antigen family, member 3
1450	GMDS	2762	0.3947	0.0517	GDP-mannose 4,6-dehydratase
1451	WDR25	79446	0.3944	0.0527	WD repeat domain 25
1452	HECTD3	79654	0.3941	0.0931	HECT domain containing E3 ubiquitin protein ligase 3
1453	ABHD8	79575	0.3941	0.108	abhydrolase domain containing 8
1454	ITGB3BP	23421	0.394	0.1794	integrin beta 3 binding protein (beta3-endonexin)
1455	ABHD14A	25864	0.3937	0.0955	abhydrolase domain containing 14A
1456	LZTR1	8216	0.3934	0.1213	leucine-zipper-like transcription regulator 1
1457	DIS3L	115752	0.3933	0.1311	DIS3 mitotic control homolog (S. cerevisiae)-like
1458	GHDC	84514	0.3933	0.095	GH3 domain containing
1459	FBXW9	84261	0.3931	0.0827	F-box and WD repeat domain containing 9
1460	NIF3L1	60491	0.393	0.2413	NIF3 NGG1 interacting factor 3-like 1 (S. cerevisiae)
1461	CCDC137	339230	0.393	0.0941	coiled-coil domain containing 137
1462	WDR5	11091	0.3929	0.144	WD repeat domain 5
1463	GSTP1	2950	0.3929	0.0788	glutathione S-transferase pi 1
1464	PET100	100131801	0.3926	0.0591	PET100 homolog (S. cerevisiae)
1465	ARFRP1	10139	0.3924	0.1101	ADP-ribosylation factor related protein 1
1466	RNF126	55658	0.3921	0.1198	ring finger protein 126
1467	TMEM214	54867	0.392	0.1171	transmembrane protein 214
1468	MRPL52	122704	0.392	0.1152	mitochondrial ribosomal protein L52
1469	CARS2	79587	0.392	0.0489	cysteinyl-tRNA synthetase 2, mitochondrial (putative)
1470	PSMD13	5719	0.3919	0.1657	proteasome (prosome, macropain) 26S subunit, non-ATPase, 13
1471	DNAL4	10126	0.3919	0.0481	dynein, axonemal, light chain 4
1472	PTMA	5757	0.3919	0.0539	prothymosin, alpha
1473	SZT2	23334	0.3915	0.0939	seizure threshold 2 homolog (mouse)
1474	GBF1	8729	0.3914	0.0978	golgi brefeldin A resistant guanine nucleotide exchange factor 1
1475	C21orf56	84221	0.3914	0.0387	chromosome 21 open reading frame 56
1476	PXMP2	5827	0.3912	0.0768	peroxisomal membrane protein 2, 22kDa
1477	ATP6V0E2	155066	0.3911	0.0612	ATPase, H+ transporting V0 subunit e2
1478	FAM173A	65990	0.3903	0.1199	family with sequence similarity 173, member A
1479	WDR85	92715	0.39	0.0653	WD repeat domain 85
1480	CCDC102A	92922	0.3899	0.0386	coiled-coil domain containing 102A
1481	TBC1D9B	23061	0.3898	0.103	TBC1 domain family, member 9B (with GRAM domain)
1482	TUBA1B	10376	0.3893	0.144	tubulin, alpha 1b
1483	ARL3	403	0.3891	0.0411	ADP-ribosylation factor-like 3
1484	POMT2	29954	0.3889	0.1	protein-O-mannosyltransferase 2
1485	FEN1	2237	0.3888	0.1838	flap structure-specific endonuclease 1
1486	NCOA6	23054	0.3887	0.1319	nuclear receptor coactivator 6
1487	BANF1	8815	0.3887	0.1325	barrier to autointegration factor 1
1488	TRPC4AP	26133	0.3885	0.1014	transient receptor potential cation channel, subfamily C, member 4 associated protein
1489	CLN3	1201	0.3883	0.114	ceroid-lipofuscinosis, neuronal 3
1490	RTKN	6242	0.3883	0.0448	rhotekin
1491	PCED1A	64773	0.388	0.0687	PC-esterase domain containing 1A
1492	ENDOG	2021	0.3877	0.1053	endonuclease G
1493	NDUFS6	4726	0.3875	0.1504	NADH dehydrogenase (ubiquinone) Fe-S protein 6, 13kDa (NADH-coenzyme Q reductase)
1494	FTSJ2	29960	0.387	0.1751	FtsJ RNA methyltransferase homolog 2 (E. coli)
1495	ECHS1	1892	0.3867	0.1536	enoyl CoA hydratase, short chain, 1, mitochondrial
1496	SLC1A5	6510	0.3863	0.0769	solute carrier family 1 (neutral amino acid transporter), member 5
1497	WIZ	58525	0.3863	0.1644	widely interspaced zinc finger motifs
1498	PLOD1	5351	0.386	0.1242	procollagen-lysine, 2-oxoglutarate 5-dioxygenase 1
1499	PPAN	56342	0.386	0.1211	peter pan homolog (Drosophila)
1500	CLTA	1211	0.3859	0.135	clathrin, light chain A
1501	PTPRA	5786	0.3855	0.0664	protein tyrosine phosphatase, receptor type, A
1502	BAZ1B	9031	0.3853	0.1459	bromodomain adjacent to zinc finger domain, 1B
1503	PDCD2L	84306	0.3852	0.1411	programmed cell death 2-like
1504	ATG2A	23130	0.3849	0.1029	autophagy related 2A
1505	ATP5G1	516	0.3846	0.151	ATP synthase, H+ transporting, mitochondrial Fo complex, subunit C1 (subunit 9)
1506	NRBP1	29959	0.3845	0.119	nuclear receptor binding protein 1
1507	CRTC2	200186	0.3844	0.1006	CREB regulated transcription coactivator 2
1508	GIGYF1	64599	0.3844	0.1208	GRB10 interacting GYF protein 1
1509	KIAA0913	23053	0.3844	0.138	KIAA0913
1510	SPC25	57405	0.3843	0.1494	SPC25, NDC80 kinetochore complex component, homolog (S. cerevisiae)
1511	UBAC2	337867	0.3841	0.0442	UBA domain containing 2
1512	DTX3	196403	0.3839	0.173	deltex homolog 3 (Drosophila)
1513	YPEL3	83719	0.3839	0.1349	yippee-like 3 (Drosophila)
1514	PPIL2	23759	0.3837	0.1614	peptidylprolyl isomerase (cyclophilin)-like 2
1515	C20orf72	92667	0.3836	0.162	chromosome 20 open reading frame 72
1516	RUFY1	80230	0.3836	0.0696	RUN and FYVE domain containing 1
1517	RSAD1	55316	0.3836	0.0703	radical S-adenosyl methionine domain containing 1
1518	NSUN5P1	155400	0.3836	0.0731	NOP2/Sun domain family, member 5 pseudogene 1
1519	C22orf29	79680	0.3836	0.0411	chromosome 22 open reading frame 29
1520	ZNF473	25888	0.3835	0.0569	zinc finger protein 473
1521	STIP1	10963	0.3835	0.1734	stress-induced-phosphoprotein 1
1522	MYO19	80179	0.3835	0.106	myosin XIX
1523	NT5M	56953	0.3834	0.1002	5',3'-nucleotidase, mitochondrial
1524	MCM3AP	8888	0.3834	0.1016	minichromosome maintenance complex component 3 associated protein
1525	CENPB	1059	0.3833	0.0952	centromere protein B, 80kDa
1526	ECE1	1889	0.3832	0.1601	endothelin converting enzyme 1
1527	DUS3L	56931	0.3831	0.1149	dihydrouridine synthase 3-like (S. cerevisiae)
1528	PFDN6	10471	0.3829	0.1014	prefoldin subunit 6
1529	FAM192A	80011	0.3828	0.0533	family with sequence similarity 192, member A
1530	KIF4A	24137	0.3827	0.1305	kinesin family member 4A
1531	PI4KB	5298	0.3827	0.1146	phosphatidylinositol 4-kinase, catalytic, beta
1532	CD320	51293	0.3826	0.1304	CD320 molecule
1533	FUK	197258	0.3826	0.0833	fucokinase
1534	ENO2	2026	0.3824	0.041	enolase 2 (gamma, neuronal)
1535	GEMIN4	50628	0.3824	0.1238	gem (nuclear organelle) associated protein 4
1536	PHLDB3	653583	0.3824	0.0663	pleckstrin homology-like domain, family B, member 3
1537	ADCK3	56997	0.3824	0.0534	aarF domain containing kinase 3
1538	FLAD1	80308	0.3824	0.15	FAD1 flavin adenine dinucleotide synthetase homolog (S. cerevisiae)
1539	HAX1	10456	0.3823	0.1441	HCLS1 associated protein X-1
1540	SCNM1	79005	0.3821	0.0581	sodium channel modifier 1
1541	DPM3	54344	0.382	0.0975	dolichyl-phosphate mannosyltransferase polypeptide 3
1542	PCIF1	63935	0.3819	0.1201	PDX1 C-terminal inhibiting factor 1
1543	PFAS	5198	0.3819	0.1525	phosphoribosylformylglycinamidine synthase
1544	CAMK2G	818	0.3818	0.0501	calcium/calmodulin-dependent protein kinase II gamma
1545	RFWD3	55159	0.3814	0.1471	ring finger and WD repeat domain 3
1546	FAM160A2	84067	0.3814	0.0822	family with sequence similarity 160, member A2
1547	PLCB3	5331	0.3808	0.0596	phospholipase C, beta 3 (phosphatidylinositol-specific)
1548	NDUFA10	4705	0.3807	0.1084	NADH dehydrogenase (ubiquinone) 1 alpha subcomplex, 10, 42kDa
1549	IMP4	92856	0.3807	0.1776	IMP4, U3 small nucleolar ribonucleoprotein, homolog (yeast)
1550	NAT9	26151	0.3806	0.0624	N-acetyltransferase 9 (GCN5-related, putative)
1551	CFDP1	10428	0.3804	0.1265	craniofacial development protein 1
1552	LOC147727	147727	0.3803	0.0494	uncharacterized LOC147727
1553	ZNF672	79894	0.3802	0.0556	zinc finger protein 672
1554	TMEM115	11070	0.3801	0.1379	transmembrane protein 115
1555	UBE2T	29089	0.3801	0.1723	ubiquitin-conjugating enzyme E2T (putative)
1556	TCEB2	6923	0.38	0.1014	transcription elongation factor B (SIII), polypeptide 2 (18kDa, elongin B)
1557	KIAA0319L	79932	0.38	0.1051	KIAA0319-like
1558	C11orf80	79703	0.3798	0.0262	chromosome 11 open reading frame 80
1559	CBFA2T2	9139	0.3798	0.0841	core-binding factor, runt domain, alpha subunit 2; translocated to, 2
1560	EIF3B	8662	0.3797	0.1887	eukaryotic translation initiation factor 3, subunit B
1561	MAN2C1	4123	0.3796	0.1062	mannosidase, alpha, class 2C, member 1
1562	POLD3	10714	0.3795	0.1478	polymerase (DNA-directed), delta 3, accessory subunit
1563	TRAPPC5	126003	0.3795	0.126	trafficking protein particle complex 5
1564	TRAPPC2L	51693	0.3794	0.136	trafficking protein particle complex 2-like
1565	CACTIN	58509	0.3794	0.1489	cactin, spliceosome C complex subunit
1566	POGZ	23126	0.3794	0.1291	pogo transposable element with ZNF domain
1567	POMT1	10585	0.3792	0.0777	protein-O-mannosyltransferase 1
1568	PRIM1	5557	0.3791	0.1954	primase, DNA, polypeptide 1 (49kDa)
1569	HMGA1	3159	0.379	0.0938	high mobility group AT-hook 1
1570	PRMT5	10419	0.379	0.2042	protein arginine methyltransferase 5
1571	TIMM13	26517	0.3788	0.1391	translocase of inner mitochondrial membrane 13 homolog (yeast)
1572	ST3GAL2	6483	0.3788	0.0799	ST3 beta-galactoside alpha-2,3-sialyltransferase 2
1573	SCAMP4	113178	0.3787	0.1159	secretory carrier membrane protein 4
1574	RRP7A	27341	0.3787	0.1121	ribosomal RNA processing 7 homolog A (S. cerevisiae)
1575	RBMX2	51634	0.3786	0.0544	RNA binding motif protein, X-linked 2
1576	ZNF777	27153	0.3785	0.0636	zinc finger protein 777
1577	MRPS15	64960	0.3785	0.1798	mitochondrial ribosomal protein S15
1578	MFSD7	84179	0.3785	0.0936	major facilitator superfamily domain containing 7
1579	MXD4	10608	0.3785	0.1439	MAX dimerization protein 4
1580	APOA1BP	128240	0.3784	0.1638	apolipoprotein A-I binding protein
1581	MTMR14	64419	0.3782	0.0919	myotubularin related protein 14
1582	INTS9	55756	0.3782	0.0999	integrator complex subunit 9
1583	ILKAP	80895	0.3781	0.1086	integrin-linked kinase-associated serine/threonine phosphatase
1584	C19orf6	91304	0.3781	0.0993	chromosome 19 open reading frame 6
1585	PDE6D	5147	0.3781	0.0875	phosphodiesterase 6D, cGMP-specific, rod, delta
1586	C17orf81	23587	0.3778	0.1022	chromosome 17 open reading frame 81
1587	DPM2	8818	0.3776	0.1221	dolichyl-phosphate mannosyltransferase polypeptide 2, regulatory subunit
1588	UROD	7389	0.3776	0.1155	uroporphyrinogen decarboxylase
1589	NSD1	64324	0.3775	0.0497	nuclear receptor binding SET domain protein 1
1590	SH3GL1	6455	0.3773	0.1233	SH3-domain GRB2-like 1
1591	MRPL49	740	0.377	0.1209	mitochondrial ribosomal protein L49
1592	MFSD3	113655	0.377	0.1021	major facilitator superfamily domain containing 3
1593	APOL2	23780	0.3768	0.1043	apolipoprotein L, 2
1594	SLC25A28	81894	0.3767	0.0617	solute carrier family 25 (mitochondrial iron transporter), member 28
1595	LIN7B	64130	0.3767	0.0518	lin-7 homolog B (C. elegans)
1596	GET4	51608	0.3761	0.1004	golgi to ER traffic protein 4 homolog (S. cerevisiae)
1597	TRABD	80305	0.376	0.1235	TraB domain containing
1598	UBAP2	55833	0.3757	0.0989	ubiquitin associated protein 2
1599	PRPF3	9129	0.3756	0.1138	PRP3 pre-mRNA processing factor 3 homolog (S. cerevisiae)
1600	TMEM194B	100131211	0.3755	0.0268	transmembrane protein 194B
1601	HNRNPA0	10949	0.3753	0.1365	heterogeneous nuclear ribonucleoprotein A0
1602	SLC27A5	10998	0.3751	0.0707	solute carrier family 27 (fatty acid transporter), member 5
1603	ULK1	8408	0.3751	0.1084	unc-51-like kinase 1 (C. elegans)
1604	USP39	10713	0.3751	0.1625	ubiquitin specific peptidase 39
1605	NDUFB7	4713	0.375	0.1572	NADH dehydrogenase (ubiquinone) 1 beta subcomplex, 7, 18kDa
1606	ZNF74	7625	0.3747	0.0538	zinc finger protein 74
1607	HEXDC	284004	0.3745	0.0941	hexosaminidase (glycosyl hydrolase family 20, catalytic domain) containing
1608	CROCC	9696	0.374	0.0959	ciliary rootlet coiled-coil, rootletin
1609	C20orf43	51507	0.3739	0.1127	chromosome 20 open reading frame 43
1610	CPSF3	51692	0.3738	0.2594	cleavage and polyadenylation specific factor 3, 73kDa
1611	C1orf123	54987	0.3736	0.0895	chromosome 1 open reading frame 123
1612	MAST3	23031	0.3735	0.1002	microtubule associated serine/threonine kinase 3
1613	KIAA1731	85459	0.3734	0.1435	KIAA1731
1614	TMED1	11018	0.3733	0.0915	transmembrane emp24 protein transport domain containing 1
1615	RACGAP1	29127	0.3731	0.1882	Rac GTPase activating protein 1
1616	ALG3	10195	0.3731	0.1332	asparagine-linked glycosylation 3, alpha-1,3- mannosyltransferase homolog (S. cerevisiae)
1617	NME3	4832	0.3731	0.1113	NME/NM23 nucleoside diphosphate kinase 3
1618	NUDT22	84304	0.3727	0.1229	nudix (nucleoside diphosphate linked moiety X)-type motif 22
1619	STMN1	3925	0.3726	0.1139	stathmin 1
1620	ARHGEF2	9181	0.3724	0.0713	Rho/Rac guanine nucleotide exchange factor (GEF) 2
1621	CCBL1	883	0.3723	0.0648	cysteine conjugate-beta lyase, cytoplasmic
1622	P4HTM	54681	0.3721	0.089	prolyl 4-hydroxylase, transmembrane (endoplasmic reticulum)
1623	VIPAS39	63894	0.3718	0.0682	VPS33B interacting protein, apical-basolateral polarity regulator, spe-39 homolog
1624	PLEKHM2	23207	0.3718	0.1459	pleckstrin homology domain containing, family M (with RUN domain) member 2
1625	TTLL1	25809	0.3716	0.0764	tubulin tyrosine ligase-like family, member 1
1626	MAU2	23383	0.3714	0.0934	MAU2 chromatid cohesion factor homolog (C. elegans)
1627	AKR1A1	10327	0.3712	0.1267	aldo-keto reductase family 1, member A1 (aldehyde reductase)
1628	MRPS18B	28973	0.3711	0.1717	mitochondrial ribosomal protein S18B
1629	DENND4B	9909	0.371	0.095	DENN/MADD domain containing 4B
1630	LPCAT3	10162	0.3708	0.0572	lysophosphatidylcholine acyltransferase 3
1631	FKBP2	2286	0.3707	0.0934	FK506 binding protein 2, 13kDa
1632	GNPTG	84572	0.3705	0.1204	N-acetylglucosamine-1-phosphate transferase, gamma subunit
1633	UBXN11	91544	0.3703	0.0674	UBX domain protein 11
1634	PIF1	80119	0.37	0.0592	PIF1 5'-to-3' DNA helicase homolog (S. cerevisiae)
1635	PHB	5245	0.37	0.1959	prohibitin
1636	TRIP6	7205	0.37	0.0705	thyroid hormone receptor interactor 6
1637	ZSWIM1	90204	0.3699	0.0342	zinc finger, SWIM-type containing 1
1638	SRCAP	10847	0.3699	0.1677	Snf2-related CREBBP activator protein
1639	CECR5	27440	0.3699	0.1218	cat eye syndrome chromosome region, candidate 5
1640	PTPRS	5802	0.3698	0.0751	protein tyrosine phosphatase, receptor type, S
1641	RAF1	5894	0.3697	0.1338	v-raf-1 murine leukemia viral oncogene homolog 1
1642	DGKZ	8525	0.3696	0.0683	diacylglycerol kinase, zeta
1643	HMGB3	3149	0.3695	0.0783	high mobility group box 3
1644	CNPPD1	27013	0.3691	0.0828	cyclin Pas1/PHO80 domain containing 1
1645	ORC1	4998	0.3691	0.1269	origin recognition complex, subunit 1
1646	POLA1	5422	0.369	0.1908	polymerase (DNA directed), alpha 1, catalytic subunit
1647	DAG1	1605	0.369	0.0702	dystroglycan 1 (dystrophin-associated glycoprotein 1)
1648	FAM111A	63901	0.369	0.0955	family with sequence similarity 111, member A
1649	PRKCZ	5590	0.3688	0.0546	protein kinase C, zeta
1650	PCK2	5106	0.3688	0.0511	phosphoenolpyruvate carboxykinase 2 (mitochondrial)
1651	NEK2	4751	0.3686	0.1042	NIMA (never in mitosis gene a)-related kinase 2
1652	C11orf67	28971	0.3686	0.0687	chromosome 11 open reading frame 67
1653	ATXN7L3	56970	0.3686	0.1076	ataxin 7-like 3
1654	TPRA1	131601	0.3684	0.1107	transmembrane protein, adipocyte asscociated 1
1655	TMEM106C	79022	0.3683	0.0953	transmembrane protein 106C
1656	PARP6	56965	0.3683	0.0816	poly (ADP-ribose) polymerase family, member 6
1657	KIAA0141	9812	0.368	0.0505	KIAA0141
1658	ZSCAN21	7589	0.3679	0.0689	zinc finger and SCAN domain containing 21
1659	HRAS	3265	0.3679	0.1418	v-Ha-ras Harvey rat sarcoma viral oncogene homolog
1660	ICT1	3396	0.3678	0.2039	immature colon carcinoma transcript 1
1661	SREBF2	6721	0.3678	0.0751	sterol regulatory element binding transcription factor 2
1662	ZNF324	25799	0.3677	0.0896	zinc finger protein 324
1663	B4GALT2	8704	0.3677	0.1177	UDP-Gal:betaGlcNAc beta 1,4- galactosyltransferase, polypeptide 2
1664	IP6K2	51447	0.3676	0.063	inositol hexakisphosphate kinase 2
1665	VPS33A	65082	0.3676	0.0535	vacuolar protein sorting 33 homolog A (S. cerevisiae)
1666	CSRP2BP	57325	0.3675	0.0825	CSRP2 binding protein
1667	CDKN2C	1031	0.3673	0.0291	cyclin-dependent kinase inhibitor 2C (p18, inhibits CDK4)
1668	HDAC3	8841	0.3669	0.0944	histone deacetylase 3
1669	PIGT	51604	0.3669	0.098	phosphatidylinositol glycan anchor biosynthesis, class T
1670	PPP1R13B	23368	0.3667	0.0593	protein phosphatase 1, regulatory subunit 13B
1671	MBOAT7	79143	0.3666	0.1246	membrane bound O-acyltransferase domain containing 7
1672	FAM207A	85395	0.3665	0.0864	family with sequence similarity 207, member A
1673	ZC3HC1	51530	0.3665	0.1373	zinc finger, C3HC-type containing 1
1674	BGLAP	632	0.3665	0.0196	bone gamma-carboxyglutamate (gla) protein
1675	FAM160B2	64760	0.3665	0.1221	family with sequence similarity 160, member B2
1676	ZNF671	79891	0.3664	0.0376	zinc finger protein 671
1677	LRPAP1	4043	0.3664	0.0907	low density lipoprotein receptor-related protein associated protein 1
1678	PEX14	5195	0.3663	0.0382	peroxisomal biogenesis factor 14
1679	ASNA1	439	0.3661	0.1622	arsA arsenite transporter, ATP-binding, homolog 1 (bacterial)
1680	C19orf52	90580	0.3657	0.0641	chromosome 19 open reading frame 52
1681	BRCA1	672	0.3652	0.1307	breast cancer 1, early onset
1682	APBA3	9546	0.3652	0.063	amyloid beta (A4) precursor protein-binding, family A, member 3
1683	UBR7	55148	0.3651	0.2615	ubiquitin protein ligase E3 component n-recognin 7 (putative)
1684	HDLBP	3069	0.365	0.0912	high density lipoprotein binding protein
1685	CENPJ	55835	0.3647	0.1083	centromere protein J
1686	RXRA	6256	0.3647	0.0924	retinoid X receptor, alpha
1687	MRPL40	64976	0.3647	0.1688	mitochondrial ribosomal protein L40
1688	GALK1	2584	0.3647	0.1239	galactokinase 1
1689	DHX8	1659	0.3645	0.1061	DEAH (Asp-Glu-Ala-His) box polypeptide 8
1690	FTSJ3	117246	0.3645	0.1371	FtsJ homolog 3 (E. coli)
1691	LSM14A	26065	0.3644	0.2185	LSM14A, SCD6 homolog A (S. cerevisiae)
1692	IPO13	9670	0.3643	0.129	importin 13
1693	CPSF7	79869	0.3641	0.0949	cleavage and polyadenylation specific factor 7, 59kDa
1694	GPC2	221914	0.364	0.0628	glypican 2
1695	CHTF8	54921	0.3638	0.0935	CTF8, chromosome transmission fidelity factor 8 homolog (S. cerevisiae)
1696	INPP5E	56623	0.3636	0.0677	inositol polyphosphate-5-phosphatase, 72 kDa
1697	C17orf61	254863	0.3635	0.0962	chromosome 17 open reading frame 61
1698	RBM6	10180	0.3634	0.1239	RNA binding motif protein 6
1699	PHF1	5252	0.3633	0.1403	PHD finger protein 1
1700	SMG6	23293	0.3633	0.115	smg-6 homolog, nonsense mediated mRNA decay factor (C. elegans)
1701	NPHP4	261734	0.3631	0.0292	nephronophthisis 4
1702	LRRC23	10233	0.3631	0.0526	leucine rich repeat containing 23
1703	PDXP	57026	0.363	0.1087	pyridoxal (pyridoxine, vitamin B6) phosphatase
1704	TMEM9	252839	0.3629	0.0815	transmembrane protein 9
1705	ABR	29	0.3628	0.0989	active BCR-related
1706	FAM134C	162427	0.3628	0.1173	family with sequence similarity 134, member C
1707	MAPKAPK3	7867	0.3627	0.1103	mitogen-activated protein kinase-activated protein kinase 3
1708	PWWP2B	170394	0.3626	0.138	PWWP domain containing 2B
1709	PRRT2	112476	0.3626	0.0656	proline-rich transmembrane protein 2
1710	C1orf86	199990	0.3623	0.1047	chromosome 1 open reading frame 86
1711	SPATA20	64847	0.3622	0.1141	spermatogenesis associated 20
1712	PTPN18	26469	0.3621	0.097	protein tyrosine phosphatase, non-receptor type 18 (brain-derived)
1713	PLD2	5338	0.3621	0.1772	phospholipase D2
1714	XPC	7508	0.3621	0.091	xeroderma pigmentosum, complementation group C
1715	C11orf10	746	0.3617	0.131	chromosome 11 open reading frame 10
1716	CNP	1267	0.3616	0.0598	2',3'-cyclic nucleotide 3' phosphodiesterase
1717	NEDD8	4738	0.3616	0.1573	neural precursor cell expressed, developmentally down-regulated 8
1718	SCAMP3	10067	0.3616	0.1521	secretory carrier membrane protein 3
1719	TMEM223	79064	0.3615	0.093	transmembrane protein 223
1720	LRP5	4041	0.3613	0.0576	low density lipoprotein receptor-related protein 5
1721	PTGES2	80142	0.3609	0.1844	prostaglandin E synthase 2
1722	TMEM104	54868	0.3608	0.0824	transmembrane protein 104
1723	EIF6	3692	0.3608	0.1728	eukaryotic translation initiation factor 6
1724	FOXK2	3607	0.3608	0.0909	forkhead box K2
1725	USP4	7375	0.3607	0.081	ubiquitin specific peptidase 4 (proto-oncogene)
1726	ZMIZ2	83637	0.3605	0.1375	zinc finger, MIZ-type containing 2
1727	DVL1	1855	0.3605	0.0799	dishevelled, dsh homolog 1 (Drosophila)
1728	PCGF2	7703	0.3601	0.0857	polycomb group ring finger 2
1729	RPS9	6203	0.3601	0.0782	ribosomal protein S9
1730	FDX1L	112812	0.36	0.128	ferredoxin 1-like
1731	HIST1H4C	8364	0.36	0.091	histone cluster 1, H4c
1732	TLN1	7094	0.3599	0.1414	talin 1
1733	PCCB	5096	0.3598	0.1807	propionyl CoA carboxylase, beta polypeptide
1734	TMEM8A	58986	0.3597	0.1442	transmembrane protein 8A
1735	LSMD1	84316	0.3597	0.1181	LSM domain containing 1
1736	NVL	4931	0.3597	0.1312	nuclear VCP-like
1737	APBB3	10307	0.3595	0.117	amyloid beta (A4) precursor protein-binding, family B, member 3
1738	ANKS3	124401	0.3594	0.0817	ankyrin repeat and sterile alpha motif domain containing 3
1739	ADSL	158	0.3594	0.2376	adenylosuccinate lyase
1740	KDM4B	23030	0.3593	0.094	lysine (K)-specific demethylase 4B
1741	FXYD2	486	0.359	0.0744	FXYD domain containing ion transport regulator 2
1742	RNMTL1	55178	0.3589	0.1231	RNA methyltransferase like 1
1743	IGSF8	93185	0.3589	0.0884	immunoglobulin superfamily, member 8
1744	DDOST	1650	0.3588	0.1757	dolichyl-diphosphooligosaccharide--protein glycosyltransferase
1745	CDCA3	83461	0.3588	0.1246	cell division cycle associated 3
1746	CHTOP	26097	0.3588	0.0859	chromatin target of PRMT1
1747	STARD10	10809	0.3586	0.1076	StAR-related lipid transfer (START) domain containing 10
1748	TMEM109	79073	0.3586	0.1284	transmembrane protein 109
1749	ILK	3611	0.3585	0.1548	integrin-linked kinase
1750	HEMK1	51409	0.3585	0.0734	HemK methyltransferase family member 1
1751	SMYD5	10322	0.3584	0.1344	SMYD family member 5
1752	TOP2A	7153	0.3583	0.1683	topoisomerase (DNA) II alpha 170kDa
1753	GLG1	2734	0.3583	0.124	golgi glycoprotein 1
1754	LAMTOR2	28956	0.3582	0.1283	late endosomal/lysosomal adaptor, MAPK and MTOR activator 2
1755	NUDCD3	23386	0.3581	0.0875	NudC domain containing 3
1756	TMEM203	94107	0.358	0.1749	transmembrane protein 203
1757	CCDC51	79714	0.3578	0.1215	coiled-coil domain containing 51
1758	RPTOR	57521	0.3575	0.0545	regulatory associated protein of MTOR, complex 1
1759	EVI5L	115704	0.3574	0.1944	ecotropic viral integration site 5-like
1760	PELI3	246330	0.3573	0.0519	pellino E3 ubiquitin protein ligase family member 3
1761	SEC13	6396	0.3571	0.1817	SEC13 homolog (S. cerevisiae)
1762	PPIP5K1	9677	0.3571	0.0412	diphosphoinositol pentakisphosphate kinase 1
1763	IQGAP3	128239	0.357	0.0586	IQ motif containing GTPase activating protein 3
1764	MLEC	9761	0.357	0.1199	malectin
1765	D2HGDH	728294	0.3565	0.0854	D-2-hydroxyglutarate dehydrogenase
1766	ING4	51147	0.3564	0.0973	inhibitor of growth family, member 4
1767	B3GAT3	26229	0.3561	0.1419	beta-1,3-glucuronyltransferase 3 (glucuronosyltransferase I)
1768	U2AF1L4	199746	0.3561	0.0415	U2 small nuclear RNA auxiliary factor 1-like 4
1769	NSFL1C	55968	0.356	0.1006	NSFL1 (p97) cofactor (p47)
1770	CIAO1	9391	0.3559	0.1217	cytosolic iron-sulfur protein assembly 1
1771	BRD4	23476	0.3559	0.1027	bromodomain containing 4
1772	ALDH7A1	501	0.3557	0.0375	aldehyde dehydrogenase 7 family, member A1
1773	C14orf102	55051	0.3555	0.0361	chromosome 14 open reading frame 102
1774	PDLIM7	9260	0.3554	0.1551	PDZ and LIM domain 7 (enigma)
1775	RPRD2	23248	0.3554	0.0986	regulation of nuclear pre-mRNA domain containing 2
1776	KLF16	83855	0.3554	0.1411	Kruppel-like factor 16
1777	ARHGAP33	115703	0.3553	0.2434	Rho GTPase activating protein 33
1778	GGA2	23062	0.3551	0.0624	golgi-associated, gamma adaptin ear containing, ARF binding protein 2
1779	MATK	4145	0.355	0.0964	megakaryocyte-associated tyrosine kinase
1780	TMEM219	124446	0.3549	0.1488	transmembrane protein 219
1781	RPS19	6223	0.3549	0.1002	ribosomal protein S19
1782	XRCC3	7517	0.3548	0.131	X-ray repair complementing defective repair in Chinese hamster cells 3
1783	HIST1H1B	3009	0.3547	0.0678	histone cluster 1, H1b
1784	ZNF512B	57473	0.3546	0.0829	zinc finger protein 512B
1785	GLT25D1	79709	0.3546	0.1347	glycosyltransferase 25 domain containing 1
1786	C16orf59	80178	0.3546	0.1287	chromosome 16 open reading frame 59
1787	COMT	1312	0.3545	0.1285	catechol-O-methyltransferase
1788	ZNF500	26048	0.3542	0.0918	zinc finger protein 500
1789	COPG1	22820	0.3541	0.125	coatomer protein complex, subunit gamma 1
1790	FXYD5	53827	0.3541	0.1231	FXYD domain containing ion transport regulator 5
1791	YDJC	150223	0.3541	0.1363	YdjC homolog (bacterial)
1792	ORAI1	84876	0.3541	0.0916	ORAI calcium release-activated calcium modulator 1
1793	PINX1	54984	0.354	0.1067	PIN2/TERF1 interacting, telomerase inhibitor 1
1794	ZNF584	201514	0.3539	0.0387	zinc finger protein 584
1795	POLH	5429	0.3539	0.0324	polymerase (DNA directed), eta
1796	NFATC2IP	84901	0.3539	0.0997	nuclear factor of activated T-cells, cytoplasmic, calcineurin-dependent 2 interacting protein
1797	TRMT112	51504	0.3538	0.184	tRNA methyltransferase 11-2 homolog (S. cerevisiae)
1798	CDC42EP4	23580	0.3538	0.0673	CDC42 effector protein (Rho GTPase binding) 4
1799	RNPEP	6051	0.3537	0.1365	arginyl aminopeptidase (aminopeptidase B)
1800	ATG16L2	89849	0.3537	0.0827	autophagy related 16-like 2 (S. cerevisiae)
1801	PIP4K2B	8396	0.3536	0.0665	phosphatidylinositol-5-phosphate 4-kinase, type II, beta
1802	CDIPT	10423	0.3535	0.1269	CDP-diacylglycerol--inositol 3-phosphatidyltransferase
1803	UNC119	9094	0.3534	0.1186	unc-119 homolog (C. elegans)
1804	ROMO1	140823	0.3534	0.1338	reactive oxygen species modulator 1
1805	RPL28	6158	0.3533	0.0698	ribosomal protein L28
1806	SETD5	55209	0.3532	0.1079	SET domain containing 5
1807	ASB6	140459	0.3532	0.1224	ankyrin repeat and SOCS box containing 6
1808	DOK1	1796	0.3532	0.095	docking protein 1, 62kDa (downstream of tyrosine kinase 1)
1809	DGCR2	9993	0.353	0.0802	DiGeorge syndrome critical region gene 2
1810	ASH2L	9070	0.353	0.1009	ash2 (absent, small, or homeotic)-like (Drosophila)
1811	ATG9A	79065	0.3529	0.1446	autophagy related 9A
1812	CIRBP	1153	0.3528	0.1161	cold inducible RNA binding protein
1813	MAN1B1	11253	0.3527	0.146	mannosidase, alpha, class 1B, member 1
1814	2001-09-01	1731	0.3527	0.0625	septin 1
1815	NAGPA	51172	0.3526	0.1224	N-acetylglucosamine-1-phosphodiester alpha-N-acetylglucosaminidase
1816	GSTK1	373156	0.3526	0.1514	glutathione S-transferase kappa 1
1817	KLHL36	79786	0.3526	0.0621	kelch-like 36 (Drosophila)
1818	STRA13	201254	0.3525	0.1376	stimulated by retinoic acid 13 homolog (mouse)
1819	DTX2	113878	0.3525	0.1104	deltex homolog 2 (Drosophila)
1820	GGA3	23163	0.3525	0.0915	golgi-associated, gamma adaptin ear containing, ARF binding protein 3
1821	MTA3	57504	0.3524	0.0597	metastasis associated 1 family, member 3
1822	ARF3	377	0.3524	0.1266	ADP-ribosylation factor 3
1823	VPS45	11311	0.3522	0.2221	vacuolar protein sorting 45 homolog (S. cerevisiae)
1824	POLR3K	51728	0.3522	0.1864	polymerase (RNA) III (DNA directed) polypeptide K, 12.3 kDa
1825	SPECC1L	23384	0.3522	0.1	sperm antigen with calponin homology and coiled-coil domains 1-like
1826	ABCB7	22	0.3521	0.1654	ATP-binding cassette, sub-family B (MDR/TAP), member 7
1827	PTTG1	9232	0.3519	0.1346	pituitary tumor-transforming 1
1828	ZNF513	130557	0.3518	0.0758	zinc finger protein 513
1829	PSMF1	9491	0.3516	0.1303	proteasome (prosome, macropain) inhibitor subunit 1 (PI31)
1830	ZCCHC3	85364	0.3514	0.0357	zinc finger, CCHC domain containing 3
1831	RBM38	55544	0.3513	0.0895	RNA binding motif protein 38
1832	RPL8	6132	0.3513	0.1534	ribosomal protein L8
1833	C3orf37	56941	0.3508	0.0797	chromosome 3 open reading frame 37
1834	MANBAL	63905	0.3507	0.1204	mannosidase, beta A, lysosomal-like
1835	PDCD11	22984	0.3506	0.1606	programmed cell death 11
1836	ESRRA	2101	0.3505	0.1317	estrogen-related receptor alpha
1837	HSD17B14	51171	0.3505	0.1291	hydroxysteroid (17-beta) dehydrogenase 14
1838	TSSC1	7260	0.3504	0.1433	tumor suppressing subtransferable candidate 1
1839	HAUS1	115106	0.35	0.2479	HAUS augmin-like complex, subunit 1
1840	ANKRD52	283373	0.35	0.0726	ankyrin repeat domain 52
1841	CPT1C	126129	0.3499	0.0438	carnitine palmitoyltransferase 1C
1842	PRPSAP1	5635	0.3497	0.1001	phosphoribosyl pyrophosphate synthetase-associated protein 1
1843	TCHP	84260	0.3493	0.0651	trichoplein, keratin filament binding
1844	NOC4L	79050	0.3493	0.1424	nucleolar complex associated 4 homolog (S. cerevisiae)
1845	MRPL11	65003	0.3491	0.1675	mitochondrial ribosomal protein L11
1846	NAPA	8775	0.349	0.1483	N-ethylmaleimide-sensitive factor attachment protein, alpha
1847	TMUB2	79089	0.3489	0.1171	transmembrane and ubiquitin-like domain containing 2
1848	E2F1	1869	0.3484	0.1529	E2F transcription factor 1
1849	GAPDH	2597	0.3482	0.1467	glyceraldehyde-3-phosphate dehydrogenase
1850	TBC1D10B	26000	0.3482	0.1214	TBC1 domain family, member 10B
1851	TNPO3	23534	0.3481	0.1243	transportin 3
1852	TTLL12	23170	0.3481	0.142	tubulin tyrosine ligase-like family, member 12
1853	RNFT2	84900	0.348	0.0638	ring finger protein, transmembrane 2
1854	GMEB2	26205	0.348	0.0812	glucocorticoid modulatory element binding protein 2
1855	FAM69B	138311	0.3479	0.0845	family with sequence similarity 69, member B
1856	TICRR	90381	0.3477	0.1116	TOPBP1-interacting checkpoint and replication regulator
1857	KCTD2	23510	0.3475	0.0949	potassium channel tetramerisation domain containing 2
1858	NFKBIB	4793	0.3475	0.1278	nuclear factor of kappa light polypeptide gene enhancer in B-cells inhibitor, beta
1859	GGA1	26088	0.3475	0.0817	golgi-associated, gamma adaptin ear containing, ARF binding protein 1
1860	MRPS21	54460	0.3474	0.1153	mitochondrial ribosomal protein S21
1861	NOTCH1	4851	0.3474	0.0618	notch 1
1862	NCAPH	23397	0.3474	0.1433	non-SMC condensin I complex, subunit H
1863	PPP1R37	284352	0.3472	0.1998	protein phosphatase 1, regulatory subunit 37
1864	IL27RA	9466	0.347	0.0676	interleukin 27 receptor, alpha
1865	LRRC14	9684	0.3468	0.071	leucine rich repeat containing 14
1866	TP73-AS1	57212	0.3467	0.0466	TP73 antisense RNA 1 (non-protein coding)
1867	LIME1	54923	0.3467	0.1449	Lck interacting transmembrane adaptor 1
1868	TMEM222	84065	0.3462	0.1705	transmembrane protein 222
1869	NBR2	10230	0.3462	0.0485	neighbor of BRCA1 gene 2 (non-protein coding)
1870	ZNF792	126375	0.3459	0.0291	zinc finger protein 792
1871	MRPS12	6183	0.3458	0.1879	mitochondrial ribosomal protein S12
1872	NXF1	10482	0.3457	0.1226	nuclear RNA export factor 1
1873	HMGB2	3148	0.3454	0.1968	high mobility group box 2
1874	PEF1	553115	0.3454	0.1495	penta-EF-hand domain containing 1
1875	ROGDI	79641	0.3452	0.113	rogdi homolog (Drosophila)
1876	DHRS11	79154	0.3452	0.0849	dehydrogenase/reductase (SDR family) member 11
1877	INF2	64423	0.3451	0.1554	inverted formin, FH2 and WH2 domain containing
1878	KIAA0664	23277	0.3449	0.1572	KIAA0664
1879	DAK	26007	0.3448	0.0968	dihydroxyacetone kinase 2 homolog (S. cerevisiae)
1880	PPT2	9374	0.3448	0.0697	palmitoyl-protein thioesterase 2
1881	GLE1	2733	0.3446	0.0713	GLE1 RNA export mediator homolog (yeast)
1882	CCNI	10983	0.3444	0.1172	cyclin I
1883	POLR3E	55718	0.3442	0.1597	polymerase (RNA) III (DNA directed) polypeptide E (80kD)
1884	PACS2	23241	0.3441	0.1469	phosphofurin acidic cluster sorting protein 2
1885	MRPS27	23107	0.3441	0.2342	mitochondrial ribosomal protein S27
1886	EGFL8	80864	0.3439	0.1203	EGF-like-domain, multiple 8
1887	EIF3I	8668	0.3439	0.2017	eukaryotic translation initiation factor 3, subunit I
1888	CBY1	25776	0.3438	0.0746	chibby homolog 1 (Drosophila)
1889	ISOC2	79763	0.3437	0.1448	isochorismatase domain containing 2
1890	AKT1S1	84335	0.3437	0.1082	AKT1 substrate 1 (proline-rich)
1891	PSENEN	55851	0.3437	0.1103	presenilin enhancer 2 homolog (C. elegans)
1892	MDK	4192	0.3437	0.0494	midkine (neurite growth-promoting factor 2)
1893	CNTRL	11064	0.3437	0.1435	centriolin
1894	GOLGA2P5	55592	0.3436	0.0674	golgin A2 pseudogene 5
1895	LIMD2	80774	0.3431	0.1357	LIM domain containing 2
1896	KIAA0556	23247	0.343	0.1043	KIAA0556
1897	NDUFA11	126328	0.3429	0.1679	NADH dehydrogenase (ubiquinone) 1 alpha subcomplex, 11, 14.7kDa
1898	ABHD14B	84836	0.3429	0.1191	abhydrolase domain containing 14B
1899	RAD51C	5889	0.3429	0.2147	RAD51 homolog C (S. cerevisiae)
1900	ZNF34	80778	0.3428	0.0332	zinc finger protein 34
1901	NUDT14	256281	0.3428	0.1052	nudix (nucleoside diphosphate linked moiety X)-type motif 14
1902	POLR1E	64425	0.3427	0.1353	polymerase (RNA) I polypeptide E, 53kDa
1903	PDE9A	5152	0.3426	0.0274	phosphodiesterase 9A
1904	NRF1	4899	0.3425	0.069	nuclear respiratory factor 1
1905	PIGS	94005	0.3425	0.0896	phosphatidylinositol glycan anchor biosynthesis, class S
1906	BRD2	6046	0.3419	0.1136	bromodomain containing 2
1907	MOB2	81532	0.3419	0.1156	MOB kinase activator 2
1908	ENO3	2027	0.3418	0.0308	enolase 3 (beta, muscle)
1909	PKD1	5310	0.3418	0.2301	polycystic kidney disease 1 (autosomal dominant)
1910	CDCA8	55143	0.3418	0.1489	cell division cycle associated 8
1911	PIP5K1C	23396	0.3416	0.1628	phosphatidylinositol-4-phosphate 5-kinase, type I, gamma
1912	LOC100287177	100287177	0.3416	0.1481	uncharacterized LOC100287177
1913	TRAPPC9	83696	0.3414	0.1926	trafficking protein particle complex 9
1914	FAU	2197	0.3414	0.1205	Finkel-Biskis-Reilly murine sarcoma virus (FBR-MuSV) ubiquitously expressed
1915	NAGLU	4669	0.3414	0.1391	N-acetylglucosaminidase, alpha
1916	HOOK2	29911	0.3413	0.0673	hook homolog 2 (Drosophila)
1917	HJURP	55355	0.3413	0.1312	Holliday junction recognition protein
1918	PNPLA2	57104	0.3413	0.2461	patatin-like phospholipase domain containing 2
1919	MARS	4141	0.341	0.1452	methionyl-tRNA synthetase
1920	PHLDB1	23187	0.341	0.1196	pleckstrin homology-like domain, family B, member 1
1921	RPL36	25873	0.341	0.1125	ribosomal protein L36
1922	ZNF544	27300	0.3409	0.066	zinc finger protein 544
1923	ANAPC11	51529	0.3408	0.1323	anaphase promoting complex subunit 11
1924	ALMS1	7840	0.3407	0.219	Alstrom syndrome 1
1925	TOP3B	8940	0.3405	0.0792	topoisomerase (DNA) III beta
1926	RERE	473	0.3405	0.0902	arginine-glutamic acid dipeptide (RE) repeats
1927	ETHE1	23474	0.3405	0.1069	ethylmalonic encephalopathy 1
1928	THEM6	51337	0.3403	0.0903	thioesterase superfamily member 6
1929	FKBPL	63943	0.3403	0.0594	FK506 binding protein like
1930	HM13	81502	0.3403	0.1194	histocompatibility (minor) 13
1931	CCDC150	284992	0.3402	0.0746	coiled-coil domain containing 150
1932	BLMH	642	0.3401	0.1405	bleomycin hydrolase
1933	FZD2	2535	0.3401	0.0624	frizzled family receptor 2
1934	NOXA1	10811	0.34	0.1532	NADPH oxidase activator 1
1935	ARVCF	421	0.34	0.2448	armadillo repeat gene deleted in velocardiofacial syndrome
1936	GSG2	83903	0.3399	0.1152	germ cell associated 2 (haspin)
1937	NUDT5	11164	0.3398	0.2215	nudix (nucleoside diphosphate linked moiety X)-type motif 5
1938	STRADA	92335	0.3398	0.0795	STE20-related kinase adaptor alpha
1939	FAH	2184	0.3398	0.1023	fumarylacetoacetate hydrolase (fumarylacetoacetase)
1940	SNX15	29907	0.3397	0.035	sorting nexin 15
1941	ATF6B	1388	0.3397	0.1142	activating transcription factor 6 beta
1942	RNF44	22838	0.3396	0.0899	ring finger protein 44
1943	SRGAP2	23380	0.3394	0.0531	SLIT-ROBO Rho GTPase activating protein 2
1944	UNG	7374	0.3394	0.2201	uracil-DNA glycosylase
1945	MED9	55090	0.3393	0.0481	mediator complex subunit 9
1946	ABHD11	83451	0.3393	0.0854	abhydrolase domain containing 11
1947	PEX6	5190	0.3392	0.0471	peroxisomal biogenesis factor 6
1948	GOT2	2806	0.3392	0.192	glutamic-oxaloacetic transaminase 2, mitochondrial (aspartate aminotransferase 2)
1949	AMDHD2	51005	0.339	0.1398	amidohydrolase domain containing 2
1950	FAM73B	84895	0.3386	0.0912	family with sequence similarity 73, member B
1951	PHACTR4	65979	0.3385	0.082	phosphatase and actin regulator 4
1952	ATP5I	521	0.3385	0.1173	ATP synthase, H+ transporting, mitochondrial Fo complex, subunit E
1953	MIEN1	84299	0.3384	0.1231	migration and invasion enhancer 1
1954	ARRB2	409	0.3382	0.1006	arrestin, beta 2
1955	ANKRD54	129138	0.3381	0.0856	ankyrin repeat domain 54
1956	ZNF182	7569	0.3381	0.098	zinc finger protein 182
1957	PPFIA3	8541	0.3381	0.1207	protein tyrosine phosphatase, receptor type, f polypeptide (PTPRF), interacting protein (liprin), alpha 3
1958	CHERP	10523	0.3381	0.1007	calcium homeostasis endoplasmic reticulum protein
1959	UFC1	51506	0.3379	0.1725	ubiquitin-fold modifier conjugating enzyme 1
1960	HMBS	3145	0.3378	0.1579	hydroxymethylbilane synthase
1961	FTO	79068	0.3378	0.1529	fat mass and obesity associated
1962	YIF1B	90522	0.3378	0.1785	Yip1 interacting factor homolog B (S. cerevisiae)
1963	C20orf27	54976	0.3377	0.1472	chromosome 20 open reading frame 27
1964	ADPRHL2	54936	0.3377	0.112	ADP-ribosylhydrolase like 2
1965	EXTL3	2137	0.3375	0.1027	exostoses (multiple)-like 3
1966	LUC7L	55692	0.3373	0.0935	LUC7-like (S. cerevisiae)
1967	SSBP3	23648	0.3372	0.0554	single stranded DNA binding protein 3
1968	RPL4	6124	0.3372	0.1781	ribosomal protein L4
1969	TPI1	7167	0.3372	0.1711	triosephosphate isomerase 1
1970	AAMP	14	0.3372	0.1574	angio-associated, migratory cell protein
1971	ACY1	95	0.3372	0.1337	aminoacylase 1
1972	MAP4	4134	0.337	0.1186	microtubule-associated protein 4
1973	ATF5	22809	0.3369	0.0669	activating transcription factor 5
1974	AMPD2	271	0.3367	0.0843	adenosine monophosphate deaminase 2
1975	ANAPC15	25906	0.3365	0.1266	anaphase promoting complex subunit 15
1976	TM9SF4	9777	0.3365	0.1239	transmembrane 9 superfamily protein member 4
1977	POU2F1	5451	0.3364	0.0803	POU class 2 homeobox 1
1978	HIST1H2AK	8330	0.3362	0.0466	histone cluster 1, H2ak
1979	TSSC4	10078	0.3362	0.1497	tumor suppressing subtransferable candidate 4
1980	ZSCAN2	54993	0.336	0.0509	zinc finger and SCAN domain containing 2
1981	ACP6	51205	0.3359	0.0534	acid phosphatase 6, lysophosphatidic
1982	IMPA2	3613	0.3355	0.079	inositol(myo)-1(or 4)-monophosphatase 2
1983	ACADS	35	0.3355	0.1591	acyl-CoA dehydrogenase, C-2 to C-3 short chain
1984	FLNA	2316	0.3355	0.1657	filamin A, alpha
1985	DANCR	57291	0.3354	0.1384	differentiation antagonizing non-protein coding RNA
1986	ALAD	210	0.3353	0.0692	aminolevulinate dehydratase
1987	B4GALNT4	338707	0.3353	0.0887	beta-1,4-N-acetyl-galactosaminyl transferase 4
1988	MAP3K6	9064	0.3353	0.1294	mitogen-activated protein kinase kinase kinase 6
1989	NBEAL2	23218	0.3352	0.1264	neurobeachin-like 2
1990	SURF1	6834	0.3352	0.125	surfeit 1
1991	HYAL2	8692	0.3348	0.1101	hyaluronoglucosaminidase 2
1992	NUBP1	4682	0.3345	0.1563	nucleotide binding protein 1
1993	MAGEF1	64110	0.3345	0.0708	melanoma antigen family F, 1
1994	CBX1	10951	0.3345	0.1601	chromobox homolog 1
1995	WDR74	54663	0.3344	0.1638	WD repeat domain 74
1996	SPATS2	65244	0.3344	0.0658	spermatogenesis associated, serine-rich 2
1997	CLEC16A	23274	0.3342	0.089	C-type lectin domain family 16, member A
1998	SUOX	6821	0.3341	0.0876	sulfite oxidase
1999	APOPT1	84334	0.3341	0.0638	apoptogenic 1, mitochondrial
[truncated: 15,780 more rows]

## Sheet: DATASETS_ALLDATABASE
Rank	Dataset	Description
1	GSE26906.GPL570	APC colon stage II
2	GSE3494.GPL96	GEO Sample Accession Numbers and associated Patient IDs
3	GSE30682.GPL6884	Search for a gene-expression signature of breast cancer local recurrence in young women
4	GSE17538.GPL570	Experimentally Derived Metastasis Gene Expression Profile Predicts Recurrence and Death in Colon Cancer Patients
5	GSE33113.GPL570	AMC colon cancer AJCCII
6	GSE17372.GPL570	Molecular Classification of AIDS-Related Lymphomas [including third-party data]
7	GSE17537.GPL570	Metastasis Gene Expression Profile Predicts Recurrence and Death in Colon Cancer Patients (VMC Samples)
8	GSE4922.GPL96	Clinical Data
9	TCGA-HT-01.RNASEQ	Brain Lower Grade Glioma
10	GSE35218.GPL570	Nanomolar treatment with epigenetic drug combination induces genome-wide methylation and expression alterations in neuro-ectodermal cell lines [mRNA]
11	GSE28702.GPL570	CRC samples for FOLFOX therapy prediction
12	GSE14468.GPL570	Gene expression profiling of CEBPA double and single mutant and CEBPA wild type AML.
13	GSE19539.GPL6244	Identification of Novel Oncogene Loci in Ovarian Cancer through Integrated Copy Number and Expression Analysis
14	GSE4290.GPL570	Expression data of glioma samples from Henry Ford Hospital
15	TCGA-A2-01.RNASEQ	Breast invasive carcinoma
16	GSE9843.GPL570	Gene expression profiling of 91 hepatocellular carcinomas with hepatitis C virus etiology
17	GSE9829.GPL570	Focal gains of VEGFA and molecular classification of hepatocellular carcinoma
18	GSE16237.GPL570	Expression data of human neuroblastoma tissue samples
19	GSE14764.GPL96	A Prognostic Gene Expression Index in Ovarian Cancer
20	GSE17705.GPL96	Endocrine Sensitivity Index Validation Dataset
21	GSE9750.GPL96	Identification of gene expression profiles in cervical cancer
22	TCGA-44-01.RNASEQ	Lung adenocarcinoma
23	GSE18105.GPL570	Stage II and stage III colorectal cancer
24	GSE39204.GPL570	Gene-expression profiles of ascites-cytology-positive ovarian cancer
25	TCGA-DU-01.RNASEQ	Brain Lower Grade Glioma
26	GSE42822.GPL96	Expression data from breast cancer FNA biopsies from patients ( (USO samples)
27	TCGA-DJ-01.RNASEQ	Thyroid carcinoma
28	GSE1159.GPL96	Data_matrix_for_GSE1159
29	TCGA-CM-01.RNASEQ	Colon adenocarcinoma
30	GSE21050.GPL570	Expression data from Complex genetics sarcomas (cohort 1 and 2)
31	GSE19784.GPL570	Gene expression profiling of multiple myeloma patients included in the HOVON65/GMMG-HD4 trial
32	GSE4779.GPL1352	Clinical Data
33	GSE26193.GPL570	Control of oxidative stress by miRNA and impact on ovarian tumorigenesis
34	GSE11907.GPL96	A Modular Analysis Framework for Blood Genomics Studies: Application to Systemic Lupus Erythematosus
35	GSE31684.GPL570	Combination of a novel gene expression signature with a clinical nomogram improves the prediction of survival in high-risk bladder cancer
36	GSE12195.GPL570	Mutations of multiple genes deregulate the NF-kB pathway in diffuse large B cell lymphoma
37	GSE30274.GPL6244	The histotype-specific copy-number landscape of ovarian cancer (expression Japan)
38	GSE20565.GPL570	Primary and secondary ovarian tumors
39	GSE22891.GPL4133	DNA Methylation Profiling of Glioblastoma: Impact on Gene Expression and Clinical Outcome
40	GSE22866.GPL4133	DNA Methylation Profiling of Glioblastoma: Impact on Gene Expression and Clinical Outcome (Agilent Expression Study)
41	GSE4475.GPL96	A Biologic Definition of Burkitt's Lymphoma from Transcriptional and Genomic Profiling
42	GSE11121.GPL96	The humoral immune system has a key prognostic impact in node-negative breast cancer
43	GSE15460.GPL570	Oncogenic Pathway Combinations Predict Clinical Prognosis in Gastric Cancer
44	GSE35809.GPL570	Gastric Cancer Subtyping (Australian Patient Cohort)
45	GSE11318.GPL570	Molecular subtypes of DLBCL have distinct chromosomal aberrations
46	GSE39540.GPL571	A mesenchymal stromal cell gene signature for donor age
47	GSE30010.GPL570	Expression data from breast samples of postmenopausal women
48	GSE29570.GPL6244	The mtDNA Amerindian Haplogroup B2 enhances the risk for Cervical Cancer of HPV: de-regulation of mitochondrial genes may be involved.
49	GSE19519.GPL570	Expression levels in immortalized B cells from unrelated individuals and twins undergoing ER stress
50	GSE16382.GPL570	Expression data from complex genetic sarcomas
51	GSE33903.GPL570	Expression array of peripheral neuro-ectodermal cell lines
52	GSE17855.GPL570	Expression data from pediatric AML patients
53	GSE14333.GPL570	Expression data from 290 primary colorectal cancers
54	GSE24277.GPL570	Human Variation Panel: Gene Expression and Genotype
55	GSE23120.GPL570	Basal gene expression data from Human Variation Panel
56	GSE14062.GPL570	MLL rearrangements in pediatric ALL and AML: MLL specific and lineage specific signatures
57	GSE21687.GPL570	Comparative genomics matches mutations and cells to generate faithful ependymoma models
58	GSE18497.GPL570	Diagnosis-relapse in ALL
59	GSE13911.GPL570	Expression data from primary gastric tumors (MSI and MSS) and adjacent normal samples
60	GSE11909.GPL96	A modular analysis framework for the discovery of biomarkers of Systemic Lupus Erythematosus
61	TCGA-D5-01.RNASEQ	Colon adenocarcinoma
62	GSE15744.GPL570	Gene Expression Atlas for Human Embryogenesis
63	TCGA-60-01.RNASEQ	Lung squamous cell carcinoma
64	GSE16476.GPL570	Integrated bioinformatic and wet-lab approach to identify potential oncogenic networks in neuroblastoma
65	TCGA-A6-01.RNASEQ	Colon adenocarcinoma
66	GSE30284.GPL6244	The histotype-specific copy-number landscape of ovarian cancer (expression Taiwan)
67	GSE32456.GPL4133	Co-addiction to IRF4 and SPIB in ABC-DLBCL
68	TCGA-B5-01.RNASEQ	Uterine Corpus Endometrioid Carcinoma
69	GSE14038.GPL7869	Integrative genomic analyses of neurofibromatosis tumors identify SOX9 as biomarker and survival gene
70	GSE17536.GPL570	Metastasis Gene Expression Profile Predicts Recurrence and Death in Colon Cancer Patients (Moffitt Samples)
71	GSE4127.GPL96	Anticancer drug clustering in lung cancer based on gene expression profiles and sensitivity database
72	TCGA-B0-01.RNASEQ	Kidney renal clear cell carcinoma
73	GSE39156.GPL570	A transcriptionally induced antioxidant program is elicited in thyroid cells after exposure to hydrogen peroxide
74	GSE17924.GPL4133	Genome-Wide Expression Profiling Deciphers Host Responses Altered during Dengue Shock Syndrome and Reveals the Role of Innate Immunity in Severe Dengue
75	GSE20271.GPL96	Expression data from breast cancer FNA biopsies from patients
76	GSE39242.GPL6480	Glioblastoma Orthotopic Xenograft Transcriptome and Glioblastoma Xenograft Comparative Genomic Hybridization Arrays
77	GSE38814.GPL6480	Glioblastoma Orthotopic Xenograft Transcriptome
78	GSE9348.GPL570	Expression data from healthy controls and early stage CRC patient's tumor
79	TCGA-23-01.RNASEQ	Ovarian serous cystadenocarcinoma
80	GSE27651.GPL570	The Anterior Gradient Homolog 3 (AGR3) Gene Is Associated with Differentiation and Survival in Ovarian Cancer
81	GSE17700.GPL96	Factorial study for evaluating the effect of Affy platform and lab on gene expression measurements
82	GSE22785.GPL6480	Integrated genome, transcriptome and translatome profiling of neuroblastoma cells
83	GSE43365.GPL570	Genomic Grade Index (GGI): Feasibility in routine practice and impact on treatment decisions in early breast cancer
84	GSE41613.GPL570	A 13-gene signature prognostic of HPV-negative OSCC: discovery and external validation
85	GSE46170.GPL570	Whole Genome Expression Array in Human T-cell Acute Lymphoblastic Leukemia
86	GSE17703.GPL571	Bone marrow gene expression of pediatric acute lymphoblastic leukemia (ALL)
87	GSE41271.GPL6884	Expression profiling of 275 lung cancer specimens
88	GSE36539.GPL6480	Interferon-related transcriptional program is induced by chronic hepatitis E infection in kidney-transplant recipients
89	GSE13041.GPL96	Gene expression analysis of glioblastomas identifies the major molecular basis for the prognostic benefit of younger age
90	TCGA-AG-01.RNASEQ	Rectum adenocarcinoma
91	GSE26805.GPL6480	Expression of p16 and Retinoblastoma Determines Response to CDK 4/6 Inhibition in Ovarian Cancer: Ovarian cancer cell line expression data.
92	TCGA-AR-01.RNASEQ	Breast invasive carcinoma
93	GSE42568.GPL570	Breast Cancer Gene Expression Analysis
94	TCGA-D8-01.RNASEQ	Breast invasive carcinoma
95	TCGA-BP-01.RNASEQ	Kidney renal clear cell carcinoma
96	GSE19352.GPL570	Activation of phosphatidylcholine-cycle enzymes in human epithelial ovarian cancer cells
97	GSE36765.GPL570	Gene expression profiling of CD4+ T cells infiltrating human breast cancer (Discovery Set)
98	GSE30929.GPL96	Whole-transcript expression data for liposarcoma
99	GSE45460.GPL6244	Expression data from early human B-cell development
100	GSE26457.GPL570	Defining the Genomic Signature of the Parous Breast
101	GSE13425.GPL96	Expression data from ALL patients included in the set used to construct a classification signature (COALL cohort)
102	GSE26713.GPL570	Integrated transcript and genome analyses reveal NKX2-1 and MEF2C as potential oncogenes in T-ALL
103	GSE19615.GPL570	Integrated genomic and function characterization of the 8q22 gain
104	TCGA-CN-01.RNASEQ	Head and Neck squamous cell carcinoma
105	GSE13195.GPL5175	Gene expression and alternative splicing in human gastric cancer
106	GSE33630.GPL570	Normal thyrocytes vs papillary vs anaplastic thyroid carcinomas
107	GSE35798.GPL570	Nanomolar treatment with epigenetic drug combination induces genome-wide methylation and expression alterations in neuro-ectodermal cell lines
108	TCGA-CV-01.RNASEQ	Head and Neck squamous cell carcinoma
109	GSE22541.GPL570	Expression data from pulmonary metastases and primary tumors of clear-cell renal cell carcinoma (ccRCC) with different disease-free survivals
110	GSE33429.GPL5175	Cancer Samples vs. Matched Adjacent Noncancerous Samples
111	TCGA-EJ-01.RNASEQ	Prostate adenocarcinoma
112	GSE21713.GPL5175	mRNA expression data from primary untreated neuroblastoma tumour samples
113	GSE9940.GPL570	ES cells, EBs grown in suspension (d6), PEL (d10) stage and neural rosettes (d17) (zhang-affy-human-346640)
114	TCGA-CQ-01.RNASEQ	Head and Neck squamous cell carcinoma
115	GSE32532.GPL6480	Patient-derived tumor grafts authentically reflect tumor pathology, growth, metastasis, and disease outcomes
116	GSE32531.GPL6480	Patient-derived tumor grafts authentically reflect tumor pathology, growth, metastasis, and disease outcomes (expression)
117	GSE26106.GPL4133	Genetic identification, replication, and functional fine-mapping of expression quantitative trait loci in primary human liver tissue
118	GSE26886.GPL570	Gene expression profiling of Barrett's esophagus, adenocarcinoma, esophageal squamous epithelium and squamous cell carcinoma
119	GSE12417.GPL96	Prognostic gene signature for normal karyotype AML
120	GSE27469.GPL6884	Drivers of gene expression in cervical cancer
121	TCGA-B6-01.RNASEQ	Breast invasive carcinoma
122	GSE12945.GPL96	Expression data from colorectal cancers
123	GSE1561.GPL96	EORTC 10994 clinical trial
124	GSE11908.GPL96	Construction of a modular analysis framework for blood Genomics Studies
125	TCGA-86-01.RNASEQ	Lung adenocarcinoma
126	GSE32646.GPL570	GSTP1 expression predicts poor pathological complete response to neoadjuvant chemotherapy in ER-negative breast cancer
127	GSE38964_1.GPL6884	Identification of eight candidate target genes of the prognsotic 3p loss in cervical cancer by integrative genomic profiling
128	GSE29817.GPL6884	Membranous Expression of Ectodomain Isoforms of the Epidermal Growth Factor Receptor (EGFR) Predicts Outcome after Chemoradiotherapy of Lymph Node Negative Cervical Cancer
129	GSE40419.RNASEQ	The transcriptional landscape and mutational profile of lung adenocarcinoma
130	GSE22771.GPL570	Anaplastic lymphoma kinase (ALK) inhibitor response in neuroblastoma is highly correlated with ALK mutation status, ALK mRNA and protein levels.
131	GSE21122.GPL96	Whole-transcript expression data for soft-tissue sarcoma tumors and control normal fat specimens
132	GSE37178.GPL6947	Time course analysis of colon cancer samples (part 2)
133	GSE36562_1.GPL6884	Hypoxia-induced gene expression in chemoradioresistant cervical cancer revealed by dynamic contrast enhanced MRI
134	GSE18781.GPL570	Gene Expression in Inflammatory Diseases
135	GSE20686.GPL4133	Whole Blood Cell Gene Expression Profiling in Patients with Coronary Artery Disease (Homo sapiens)
136	GSE15209.GPL570	Expression data from human foetal neural stem (NS) cell lines and human glioma neural stem (GNS) cell lines
137	GSE16677.GPL570	Gene expression profiling of Down Syndrome (DS)-AMKL and non-DS AMKL samples
138	GSE16655.GPL570	Developmental stage-specific interplay between GATA1 and IGF signaling in fetal hematopoiesis and leukemogenesis
139	GSE9476.GPL96	Abnormal Expression Changes in AML
140	GSE13996.GPL571	Molecular profiling of classical Hodgkin’s lymphoma tissues
141	GSE15578.GPL570	Expression Data from Ovarian Surface Kinome
142	TCGA-E2-01.RNASEQ	Breast invasive carcinoma
143	TCGA-AC-01.RNASEQ	Breast invasive carcinoma
144	GSE41296.GPL570	Characterization of Formaldehyde's Genotoxic Mode of Action by Gene Expression Analysis in TK6 Cells
145	TCGA-AZ-01.RNASEQ	Colon adenocarcinoma
146	GSE10137.GPL96	A Genomic Approach to Improve Prognosis and Predict Therapeutic Response in Chronic Lymphocytic Leukemia (Mayo_Ohio)
147	GSE10139.GPL96	A Genomic Approach to Improve Prognosis and Predict Therapeutic Response in Chronic Lymphocytic Leukemia
148	GSE25902.GPL570	Innate and adaptive immune responses associate with progressive histological damage of renal allografts
149	TCGA-CJ-01.RNASEQ	Kidney renal clear cell carcinoma
150	GSE10300.GPL570	head and neck squamous cell carcinoma samples
151	GSE42203.GPL570	Global expression analysis of DLBCL and SMZL cell lines
152	GSE15805.GPL5175	Duke-UNC-Texas-EBI ENCODE expression project
153	GSE39001.GPL6244	Mitosis is the main pathway altered in cervical cancer and is a source of potential markers for screening and survival, and therapeutic targets.
154	GSE31905.GPL6480	Gene expression profiling of colorectal carcinoma
155	GSE22138.GPL570	Expression Data from Uveal Melanoma primary tumors.
156	GSE17170.GPL570	A systems genetics approach implicates USF1, FADS3 and other causal candidate genes for familial combined hyperlipidemia
157	GSE35201.GPL5175	Transcriptome Sequence Analysis of Pediatric Acute Megakaryoblastic Leukemia Identifies An Inv(16)(p13.3;q24.3)-Encoded CBFA2T3-GLIS2 Fusion Protein As a Recurrent Lesion in 39% of Non-Infant Cases [2007]
158	TCGA-22-01.RNASEQ	Lung squamous cell carcinoma
159	GSE27688.GPL6480	Gene expression and epigenetic profiling of CD34+ hematopoietic progenitor cells in multiple sclerosis patients (expression)
160	GSE42127.GPL6884	Expression data for non-small-cell lung cancer
161	GSE32062.GPL6480	Immune-activation as a therapeutic direction for patients with high-risk ovarian cancer based on gene expression signature (1)
162	GSE12837.GPL96	Gene expression in human myeloid cells.
163	GSE14208.GPL571	Clinical response of metastatic gastric cancer patients to cisplatin and fluorouracil (CF) combination chemotherapy
164	GSE16446.GPL570	Predicting the efficacy of anthracyclines in breast cancer (BC) patients: The results of the TOP trial
165	GSE34620.GPL570	Expression profiling of Ewing sarcoma samples
166	GSE43292.GPL6244	Genome-wide expression study of human carotid atheroma
167	GSE35500.GPL4133	Gene expression and ChIP-chip analysis of U251 human glioblastoma cell line
168	GSE35454.GPL4133	Gene expression analysis of U251 human glioblastoma cell line
169	GSE24450.GPL6947	183 breast tumors from the Helsinki Univerisity Central Hospital with survival information
170	GSE11482.GPL96	Rhabdoid Tumor: Gene Expression Clues to Pathogenesis and Potential Therapeutic Targets
171	GSE10072.GPL96	Gene expression signature of cigarette smoking and its role in lung adenocarcinoma development and survival
172	GSE4536.GPL570	Tumor stem cells more closely mirror the phenotype and genotype of primary human tumors than do cancer cell lines
173	GSE16102.GPL96	Gene expression profiles of canine and human osteosarcoma
174	GSE46106.GPL570	Patient-derived Human Breast Cancer Xenografts
175	GSE16059.GPL570	Gene Expression in Peripheral Blood Leucocytes in Monozygotic Twins Discordant for Chronic Fatigue
176	GSE15347.GPL96	Analysis of pediatric acute myeloid leukemia (AML) samples at diagnosis
177	GSE23131.GPL4133	Intrinsic differentiation potential of human postnatal MSC, Mab and MAPC reflected in their transcriptome
178	GSE19285.GPL96	Expression data of multiple sclerosis patients receiving intramuscular Interferon-beta-1a therapy [U133 A and B]
179	GSE14209.GPL571	Dysregulated genes associated with acquired resistance
180	GSE17156.GPL571	Gene expression signatures of symptomatic respiratory viral infection in adults
181	GSE33824.GPL4133	Systems-wide RNAi analysis of different chr13 genes in colorectal cancer cell line (SW480)
182	GSE23878.GPL570	Genome Wide Expression Analysis of Middle Eastern Colorectal Cancer Reveals FOXM1 as a Novel Target for Cancer Therapy
183	GSE16011.GPL570	Intrinsic Gene Expression Profiles of Gliomas are a Better Predictor of Survival than Histology
184	GSE25429.GPL3921	Gene expression profiles of primary cultured ovarian cells and ovarian cancer cell lines in the presence and absence of a DNA methyltransferase inhibitor
185	GSE13213.GPL6480	Relapse-related molecular signature (RRS-82)
186	GSE11166.GPL570	Local regulation and clinical impact of complement gene expression in deceased and living donor kidney allografts
187	GSE34860.GPL96	Gene expression profiling in acute myeloid leukemia with mutated NPM
188	TCGA-EW-01.RNASEQ	Breast invasive carcinoma
189	GSE43176.GPL96	Wild-Type Nras Lacks Tumor Suppressor Activity and Nras Oncogene Dosage Strongly Modulates Hematopoietic Transformation
190	TCGA-85-01.RNASEQ	Lung squamous cell carcinoma
191	GSE28995.GPL570	THP-1 cell study: RA and TNF Treatments; RA time course
192	GSE19783.GPL6480	Molecular Characterization of Breast Cancer Subtypes from Joint Analysis of High Throughput miRNA and mRNA Data (II)
193	GSE29442.GPL6480	BRC77 Agilent Gene Expression Arrays
194	GSE41747.GPL10371	MEK inhibition exhibits efficacy in human and mouse neurofibromatosis tumors, despite transcriptional feedback onto ERK.
195	GSE23400.GPL96	Global gene expression profiling and validation in esophageal squamous cell carcinoma (ESCC)
196	GSE36245.GPL570	Gene expression data from glioblastoma tumor samples
197	GSE10255.GPL96	Gene expression in primary acute lymphoblastic leukemia (ALL) associated with methotrexate treatment response
198	TCGA-AX-01.RNASEQ	Uterine Corpus Endometrioid Carcinoma
199	TCGA-GV-01.RNASEQ	Bladder Urothelial Carcinoma
200	GSE10783.GPL96	Validation Set for Prediction of Outcome in Adult Male Germ Cell Tumors
201	GSE30418.GPL10526	Low dose human APAP exposure
202	GSE12276.GPL570	Expression data from primary breast tumors
203	GSE35665.GPL5175	Genome-wide expression analysis in Down syndrome: insight into immunodeficiency
204	GSE17920.GPL570	Expression data of diagnostic biopsy samples from Hodgkin lymphoma patients
205	GSE18728.GPL570	Expression data from human breast cancers pre and post chemothrapy
206	GSE39454.GPL570	Genomic signatures characterize leukocyte infiltration in myositis muscles
207	GSE12995.GPL96	Expression data for diagnosis acute lymphoblastic leukemia samples
208	GSE14001.GPL570	PAX2: A Potential Biomarker for Low Malignant Potential Ovarian Tumors and Low-Grade Serous Ovarian Carcinomas
209	GSE14471.GPL96	Affymetrix U133A array data for 111 pediatric acute myeloid leukemia (AML) samples at diagnosis
210	GSE19617.GPL6480	Limited systemic sclerosis patients with PAH show biomarkers of inflammation and vascular injury
211	TCGA-91-01.RNASEQ	Lung adenocarcinoma
212	GSE33417.GPL6244	Global analysis of mRNA decay in induced pluripotent stem cells
213	GSE30029.GPL6947	Gene expression profiling in the leukemic stem cell-enriched CD34+ fraction identifies target genes that predict prognosis in normal karyotype AML
214	GSE10843.GPL570	mRNA Cancer Cell Line Profiles
215	GSE7014.GPL570	Expression data from DM1, DM2 and Normal Adult Skeletal Muscle Biopsies
216	TCGA-C8-01.RNASEQ	Breast invasive carcinoma
217	TCGA-05-01.RNASEQ	Lung adenocarcinoma
218	GSE2351.GPL96	Drug resistance to Asparaginase (ASP), daunorubicin (DNR), prednisolone (PRD), vincristine (VCR) and cross resistance component 1, 2, 3
219	GSE24427.GPL96	Expression data of multiple sclerosis patients receiving subcutaneous Interferon-beta-1b therapy [U133 A and B]
220	GSE21653.GPL570	A gene expression signature identifies two prognostic subgroups of basal breast cancer
221	GSE24432.GPL4133	Subcutaneous adipose tissue: comparison of weight maintainence and weight regain following an 8-week low calorie diet
222	GSE30946.GPL96	Receptor Tyrosine Kinase Activation in Infantile Fibrosarcoma/Congenital Mesoblastic Nephroma
223	TCGA-AP-01.RNASEQ	Uterine Corpus Endometrioid Carcinoma
224	GSE27155.GPL96	Human thyroid adenomas, carcinomas, and normals
225	GSE14671.GPL570	EXPRESSION SIGNATURE TO PREDICT MAJOR CYTOGENETIC RESPONSE IN CHRONIC PHASE CML PATIENTS TREATED WITH IMATINIB
226	GSE41662.GPL570	Gene expression profiling in psoriatic lesional and non-lesional skin [Set 2]
227	GSE10584.GPL96	Comparison of gene expression in erythroblasts with the In(Lu) phenotype with normal erythroblasts.
228	GSE31552.GPL6244	Expression Data from human Lung tissue of Patients with Non Small Cell Lung Cancer (NSCLC)
229	GSE29288.GPL4133	Comparison between cell lines from 9 different cancer tissue (NCI-60) (Agilent WG platform)
230	GSE34771.GPL570	Expression data from primary central nervous system lymphoma (PCNSL) patients
231	GSE40047.GPL4133	Genes Predictive of G1 arrest in Melanoma Cell Lines
232	GSE21163.GPL5188	Expression data from pancreatic cancer cell lines
233	GSE30378.GPL5175	Gene level expression profiling of colorectal cancer tissue samples (test sample series)
234	GSE29326.GPL570	Gene expression profiling of pediatric myelodysplastic syndrome (MDS) characterizes disease subtype and time to progression into acute myeloid leukemia (AML)
235	GSE12662.GPL570	Normal human bone marrow CD34+ cells, promyelocytes, and neutrophils and PR9 cell line PML-RARA induction time course
236	GSE19578.GPL570	Integrated molecular genetic profiling of pediatric-high grade gliomas reveals key differences with adult disease
237	GSE29175.GPL571	Expression data from ovarian cancer cell lines
238	GSE39847.GPL4133	Gene Expression Profiling in T-ALL and B-ALL of Childhood Acute Lymphoblastic Leukemia
239	GSE4412.GPL96	freij-affy-human-91666
240	TCGA-AN-01.RNASEQ	Breast invasive carcinoma
241	GSE30812.GPL6244	Gene expression data from human metastatic melanoma tumors that may predict response to RAF265
242	GSE37892.GPL570	A seven-gene signature aggregates a subgroup of stage II colon cancers with stage III.
243	GSE10041.GPL570	Genomic Counter-Stress Changes Induced by Mind-Body Practice
244	TCGA-13-01.RNASEQ	Ovarian serous cystadenocarcinoma
245	GSE35710.GPL96	Human s.c adipose tissue gene expression during diet-induced weight loss
246	GSE33580.GPL570	Expression data from HIV exposed and uninfected women
247	GSE4271.GPL96	Molecular subclasses of high-grade glioma: prognosis, disease progression, and neurogenesis
248	GSE11196.GPL6732	Fibrotic Myofibroblasts Manifest Genome-Wide Derangements of Translational Control
249	GSE9891.GPL570	Expression profile of 285 ovarian tumour samples
250	GSE25979.GPL5175	Comparison of EPC vs donor matched HUVEC
251	GSE23552.GPL5175	Exon Array Analysis of Asthmatic Chronic Rhinosinusitis with Nasal Polyps
252	GSE37418.GPL570	Novel mutations target distinct subgroups of medulloblastoma.
253	GSE17908.GPL571	Differential gene expression patterns of EBV infected EBNA-3 positive and negative human B lymphocytes
254	TCGA-06-01.RNASEQ	Glioblastoma multiforme
255	GSE19383.GPL570	Altered gene expression in normal breast and ovarian epithelial cells from BRCA1 and BRCA2 mutation carriers
256	GSE3167.GPL96	Classification of carcinoma in situ lesions in human bladder cancer
257	GSE43515.GPL571	Effect of MWCNT on Lung Fibroblast gene expression
258	GSE1460.GPL96	Summary Table
259	GSE16791.GPL570	Expression data from CD138+ cells obtained from MM patients at diagnosis
260	GSE43606.GPL6244	Genetic Heterogeneity of DLBCL
261	GSE17260.GPL6480	Prediction of progression-free survival in patients with advanced-stage serous ovarian cancer
262	GSE17913.GPL570	Effects of Cigarette Smoke on the Human Oral Mucosal Transcriptome
263	GSE10609.GPL570	the recurrent SET-NUP214 fusion as a new HOXA activation mechanism in pediatric T-ALL
264	GSE9877.GPL96	Genetic Endothelial Systems Biology of Sickle Stroke Risk
265	GSE17302.GPL571	IFNa-mediated gene expression patterns
266	GSE42743.GPL570	Oral Cavity Cancer Compared to Adjacent &quot;Normal&quot; Tissue [Validation Set]
267	TCGA-BH-01.RNASEQ	Breast invasive carcinoma
268	TCGA-EA-01.RNASEQ	Cervical squamous cell carcinoma and endocervical adenocarcinoma
269	GSE32518.GPL96	Expression data from paired matched breast cancer Fine needle aspiration (FNA) or Core needle biopsies (CBX)
270	TCGA-77-01.RNASEQ	Lung squamous cell carcinoma
271	GSE13319.GPL570	Comparison of Human and Rat Uterine Leiomyoma: Identification of a Dysregulated mTOR Pathway
272	GSE19577.GPL570	MLL partner genes confer distinct biological and clinical signatures of pediatric AML, an AIEOP study
273	GSE40464.GPL570	FC-IBC-02: A New in vitro-in vivo Model of Triple Negative Inflammatory Breast Cancer
274	GSE32571.GPL6947	Gene signatures in prostate cancer linked to the Gleason score
275	GSE14908.GPL6244	Global expression profiling of CD4 T-cell responses to house dust mite allergens in human atopics and nonatopics.
276	GSE24202.GPL3921	Expression data from genetically modified HMLE human mammary epithelial cells
277	GSE16131.GPL96	Differences Between Follicular Lymphoma With and Without Translocation t(14;18)
278	GSE15460.GPL96	Oncogenic Pathway Combinations Predict Clinical Prognosis in Gastric Cancer
279	GSE15456.GPL96	Primary Gastric Cancer Expression Profiles (UK Patient Cohort)
280	GSE15455.GPL570	GEMINI (Gastric Encyclopedia of Molecular Interactions and Nodes for Intervention) Phases A-C
281	GSE11904.GPL571	Gene expression analysis in primary human renal tumors, categorized by VHL genotype and HIF-alpha expression
282	GSE12093.GPL96	The 76-gene Signature Defines High-Risk Patients that Benefit from Adjuvant Tamoxifen Therapy
283	GSE35226.GPL6244	Systems approach identifies HIPK2 as a critical regulator of kidney tubulointerstitial fibrosis
284	TCGA-18-01.RNASEQ	Lung squamous cell carcinoma
285	GSE6095.GPL96	Diagnosis of Acute Lung Rejection by Gene Expression Profiling of Bronchoalveolar Lavage Cells
286	GSE27887.GPL570	Reversal of Atopic Dermatitis with Narrow-Band UVB Phototherapy and Biomarkers for Therapeutic Response
287	GSE31717.GPL6244	ENCODE SUNY RNA Binding Protein GeneST Data for K562
288	GSE31838.GPL5188	Tumor-specific retargeting of an oncogenic transcription factor chimera results in dysregulation of chromatin and transcription
289	TCGA-E9-01.RNASEQ	Breast invasive carcinoma
290	GSE43765.GPL6244	Expression data from exponentially proliferating ovarian cancer cell lines
291	GSE22597.GPL96	Expression data from Fine Needle Aspiration (FNA) biopsies from breast cancer patients
292	GSE10021.GPL570	mRNA expression profiles in human cell lines
293	GSE19599.GPL570	Expression data for normal flow sorted hematopietic cell subpopulations
294	GSE22898.GPL6244	Deep Sequencing of the Small RNA Transcriptome of Normal and Malignant Human B cells Identifies Hundreds of Novel MicroRNAs
295	GSE22895.GPL6244	Deep Sequencing of the Small RNA Transcriptome of Normal and Malignant Human B cells Identifies Hundreds of Novel MicroRNAs: microarray analysis
296	GSE15459.GPL570	Gastric Cancer Project '08 (Singapore Patient Cohort)
297	TCGA-55-01.RNASEQ	Lung adenocarcinoma
298	GSE40234.GPL6480	Genetic Risk Factors for Type 2 Diabetes: A Trans-Regulatory Genetic Architecture?
299	GSE26526.GPL570	A Pathobiological Role of the Insulin Receptor in CLL.
300	GSE10445.GPL570	MERLION LUNG CANCER STUDY
301	GSE24041.GPL6244	Site-specific heterogeneity of melanocytes in human skin
302	TCGA-D1-01.RNASEQ	Uterine Corpus Endometrioid Carcinoma
303	GSE23025.GPL570	Altered Hematopoietic Cell Gene Expression Precedes Development of Therapy-Related Myelodysplasia and Identifies Patients at Risk
304	GSE13067.GPL570	Expression data from primary colorectal cancers
305	GSE18058.GPL6480	Wilms Tumor cells with WT1 mutations have characteristic features of mesenchymal stem cells
306	GSE15622.GPL8414	Expression data from the CTCR-OV01 study
307	GSE4561.GPL571	Inhibition of NOX1 Gene Expression with shRNA in Human Colon Cancer
308	GSE35784.GPL570	Gene expression profile of pediatric AML
309	GSE13070.GPL570	Human Insulin Resistance and Thiazolidinedione-Mediated Insulin Sensitization
310	GSE34268.GPL96	Expression data from normal and MDS erythroids cell cutlures ex vivo
311	GSE15434.GPL570	Gene expression profiling in AML with normal karyotype: A multicenter study investigating molecular markers in 251 cases
312	GSE15824.GPL570	Gene expression profiling of human gliomas and human glioblastoma cell lines
313	GSE42057.GPL570	Peripheral blood mononuclear cell gene expression in chronic obstructive pulmonary disease
314	GSE11952.GPL570	Coordinate Control of Nrf2 Mediated Genes in the Human Small Airway Epithelium Highly Responsive to Smoking
315	GSE41599.GPL96	Defective ribosomal protein gene expression alters transcription, translation, apoptosis, and oncogenic pathways in Diamond-Blackfan anemia.
316	GSE17061.GPL570	Gene expression profiling of 35 AML FAB-M0 samples
317	GSE41464.GPL5175	Sense exon profiling across human, mouse, and rat
318	GSE44408.GPL571	Transcriptomic survey of lymph node-positive vs. - negative ductal breast cancer
319	GSE30041.GPL6244	Programming human pluripotent stem cells into adipocytes
320	GSE17548.GPL570	Expression data from cirrhosis and HCC tissue samples
321	GSE15197.GPL6480	RNA Expression Profiling of Lung Tissue Identifies Mutually Distinct Molecular Signatures in PAH and PH Secondary to IPF
322	GSE11024.GPL6671	Microarray analaysis of adult and childhood renal tumors.
323	GSE28623.GPL4133	Pathway and functional association analysis of whole blood gene expression profiles reveal functional networks underlying TB pathogenesis. [Agilent-014850]
324	GSE23822.GPL6947	Gene expression profiling of asbestos-related lung squamous cell carcinoma
325	GSE9599.GPL570	Coordinated over-expression of genes in the EGFR pathway predicts sensitivity to EGFR inhibition in pancreatic cancer
326	GSE36035.GPL6244	Expression data from melanoma subpopulations
327	GSE10358.GPL570	Discovery and validation of expression data for the Genomics of Acute Myeloid Leukemia Program at Washington University.
328	GSE19404.GPL570	Gene expression analysis of primitive neuroectodermal tumors
329	GSE14642.GPL570	A Brief Bout of Exercise Alters Gene Expression and Distinct Gene Pathways in PBMC of Early- and Late-Pubertal Females
330	GSE41075.GPL571	Transcriptome profiling of endometrial biopsies inflammatory response to Chlamydia trachomatis genital tract infection
331	GSE22459.GPL570	Fibrosis with Inflammation at One Year Predicts Transplant Functional Decline
332	GSE32548.GPL6947	Integrated genomic and gene expression profiling identifies two major gene/genomic circuits operating in urothelial carcinoma (gene expression)
333	GSE24290.GPL10526	Sural nerve of progressive and non-progressive diabetic neuropathy patients
334	GSE22688.GPL96	Differential endothelial cell gene expression by African Americans versus Caucasian Americans: A possible contribution to health disparity in vascular disease and cancer
335	TCGA-A5-01.RNASEQ	Uterine Corpus Endometrioid Carcinoma
336	GSE15210.GPL8289	Gene expression profiles of mono- and biallelic CEBPA mutations in cytogenetically normal AML
337	GSE18520.GPL570	Whole-genome oligonucleotide expression analysis of papillary serous ovarian adenocarcinomas
338	GSE35493.GPL570	Pediatric rhabdoid tumors of kidney and brain show many differences in gene expression but share dysregulation of cell cycle and epigenetic effector genes
339	GSE23750.GPL6244	Role of REG 1 in Entamoeba histolytica colitis
340	TCGA-CS-01.RNASEQ	Brain Lower Grade Glioma
341	GSE23177.GPL570	Prediction of lymph node involvement in breast cancer from primary tumor tissue using gene expression profiling and miRNAs.
342	TCGA-FG-01.RNASEQ	Brain Lower Grade Glioma
343	GSE23988.GPL96	Expression data from breast cancer FNA biopsies from patients (US samples)
344	GSE17674.GPL570	Inflammatory gene profiling of Ewing sarcoma family of tumors (set B)
345	GSE22552.GPL570	Transcriptome of the maturing erythroblast
346	GSE36907.GPL570	Cellular Origin and Pathophysiology of Chronic Lymphocytic Leukemia
347	GSE17118.GPL6480	TCEAL7 Inhibition of c-Myc Activity in Alternative Lengthening of Telomeres Regulates hTERT Expression
348	GSE33566.GPL6480	The Peripheral Blood Transcriptome Predicts the Presence and Extent of Disease in Idiopathic Pulmonary Fibrosis
349	GSE10245.GPL570	Gene expression differences between adenocarcinoma and squamous cell carcinoma in human NSCLC
350	GSE26576.GPL570	Genome-wide Analyses of Diffuse Intrinsic Pontine Gliomas
351	GSE30439.GPL570	Exposure of cystic fibrosis bronchial epithelial cells (CFBE 41 o-) to Pseudomonas aeruginosa (PA01) biofilms
352	GSE19536.GPL6480	Molecular Characterization of Breast Cancer Subtypes Derived from Joint Analysis of High Throughput miRNA and mRNA Data
353	GSE31908.GPL96	Primary Lung Cancer Specimens
354	GSE10780.GPL570	Proliferative genes dominate malignancy-risk gene signature in histologically-normal breast tissue
355	GSE19147.GPL96	CD3+ T-cells of B-cell chronic lymphocytic leukemia
356	TCGA-66-01.RNASEQ	Lung squamous cell carcinoma
357	GSE47206.GPL3921	Gene Expression data from 56 lung cancer cell lines
358	GSE26549.GPL6244	Gene Expression Profiling Predicts the Development of Oral Cancer
359	GSE16455.GPL570	Indolent MCL identified by genomic and gene expression profiling
360	GSE12021.GPL96	Identification of inter-individual and gene-specific variances in mRNA expression profiles in the RA SM
361	GSE10878.GPL6480	Integrative Genome-wide Analysis of Glioblastoma.
362	GSE9692.GPL570	Validation of Genome-wide Expression patterns in Pediatric Septic Shock
363	GSE12288.GPL96	Gene expression patterns in peripheral blood correlate with the extent of coronary artery disease
364	GSE41137.GPL570	Impact of Ischemia and Procurement Conditions on Gene Expression in Renal Cell Carcinoma
365	GSE26415.GPL6480	Autism-associated gene expression signatures in peripheral blood leucocytes
366	GSE33072.GPL6244	An epithelial-mesenchymal transition (EMT) gene signature predicts resistance to erlotinib and PI3K pathway inhibitors and identifies Axl as a novel EMT marker in non-small cell lung cancer.
367	GSE29405.GPL4133	Systems-wide RNAi analysis of CASP8AP2 / FLASH
368	GSE47855.GPL570	Gene expression analysis for CD56- T, NK, CD56+ T cells, and iNKT cells
369	GSE23697.GPL6480	Gene expression profiling in skeletal muscle 3 hours following the performance of an eccentric exercise
370	GSE21815.GPL6480	Gene expression profiles in 132 laser microdissected colorectal cancer tissues
371	GSE24818.GPL6480	Molecular markers of predictive value associated with low birth weight
372	GSE19234.GPL570	Immune profile and mitotic index of metastatic melanoma lesions enhance clinical staging in predicting patient survival.
373	GSE17951.GPL570	Gene expression analysis of prostate cancer samples using Affymetrix U133Plus2 array
374	GSE17025.GPL570	Gene Expression Analysis of Stage I Endometrial Cancers
375	GSE20196.GPL570	Gene expression profile of poorly differentiated synovial sarcoma
376	GSE15235.GPL570	Staging of biliary atresia at diagnosis by molecular profiling of the liver
377	TCGA-69-01.RNASEQ	Lung adenocarcinoma
378	GSE10956.GPL4133	Gene expression analysis in 13 patients with mitochondrial ATP synthase deficiency (Agilent)
379	GSE33723.GPL4133	Molecular events in endometrial carcinosarcomas and the role of high mobility group AT-hook 2 in endometrial carcinogenesis.
380	GSE14034.GPL571	Alterations in Gene Expression in Human Mesothelial Cells Correlate with Mineral Pathogenicity
381	GSE6711.GPL1708	Time course of glucocortiocid receptor isoforms
382	GSE19069.GPL570	Molecular signatures in peripheral T-cell lymphoma (PTCL)
383	GSE10320.GPL96	t-test comparison between case and control
384	GSE29161.GPL6480	Gene Expression Analysis of Blood Reveals S100A11 and AQP9 as Potential Biomarkers of Infective Endocarditis
385	GSE31324.GPL571	Expression data of freshly microdissected human hair follicle dermal papilla and its comparisons
386	GSE4183.GPL570	Inflammation, adenoma and cancer: objective classification of colon biopsy specimens with gene expression signature
387	GSE42939.GPL6480	An integrative genomic and transcriptomic analysis reveals potential targets associated with cell proliferation in uterine leiomyomas
388	GSE20277.GPL6480	Translatome and transcriptome profiling of EGF response in HeLa cells
389	GSE22093.GPL96	Expression data from breast cancer FNA biopsies from patients
390	TCGA-61-01.RNASEQ	Ovarian serous cystadenocarcinoma
391	GSE23038.GPL571	Normal prostate cells were immortalized and cultured for 650 days till several transformation hallmarks were observed
392	GSE34822.GPL6480	Transcriptome Analysis in Patients with Progressive Coronary Artery Disease
393	GSE36772.GPL96	Expression data from primary breast tumors (NUH)
394	TCGA-FD-01.RNASEQ	Bladder Urothelial Carcinoma
395	GSE22769.GPL10647	Systems analysis of the Merck Ad5/HIV vaccine reveals robust induction of a core innate immune gene network: in vitro analysis
396	GSE25550.GPL570	t(11;18)-positive vs. t(11;18)-negative MALT lymphoma
397	GSE28703.GPL13158	Discovery of novel recurrent mutations and rearrangements in early T-cell precursor acute lymphoblastic leukemia by whole genome sequencing
398	GSE20194.GPL96	MAQC-II Project: human breast cancer (BR) data set
399	GSE16716.GPL96	MicroArray Quality Control Phase II (MAQC-II) Project
400	GSE14806.GPL3921	Comparative analyses of gene copy number and mRNA expression in GBM tumors and GBM xenografts
401	GSE17032.GPL570	Expression data from human fibroblasts
402	GSE14805.GPL3921	Transcript expression data from glioblastoma subcutaneous xenografts and non-neoplastic control brain
403	GSE13083.GPL96	Barrett's vs Normal esophagus vs small intestine comparison
404	GSE35306.GPL6244	Combined hepatocellular-cholangiocarcinomas exhibit progenitor features and activation of Wnt and TGFbeta signaling pathways
405	GSE12517.GPL96	Differential gene expression in peripheral blood leukocytes as a function of estrogen
406	GSE30480.GPL6480	Gene expression profile of purified tumor cells from primary breast cancer tumor tissues and metastatic lymph nodes
407	GSE23393.GPL6480	In vivo gene expression changes in human blood cells in response to radiation therapy.
408	GSE13267.GPL571	Ependymoma gene expression analysis
409	GSE44000.GPL6480	Transcriptome profile of subcutaneous adipocytes isolated from obese vs. lean postmenopausal women
410	GSE23603.GPL570	Gene expression in ovarian cancer
411	GSE14767.GPL96	Subsets of very low risk Wilms Tumors show distinctive gene expression, histologic, and clinical features
412	GSE35144.GPL570	Molecular Evaluation of Patient-Derived Colorectal Cancer Explants as a Pre-clinical Mouse Model of Colorectal Cancer
413	TCGA-64-01.RNASEQ	Lung adenocarcinoma
414	TCGA-BJ-01.RNASEQ	Thyroid carcinoma
415	GSE25623.GPL4133	Bone marrows infiltrating human neuroblastoma cells express high levels of calprotectin and HLA-G proteins.
416	GSE17410.GPL571	Pregnancy changes expression in peripheral blood mononuclear cells of Multiple Sclerosis (MS) patients
417	GSE20988.GPL4133	Cooperative Epigenetic Modulation by Cancer Amplicon Genes
418	TCGA-AA-01.RNASEQ	Colon adenocarcinoma
419	GSE16015.GPL570	AML with mutated NPM1 carrying a normal or aberrant karyotype show overlapping features
420	GSE37307.GPL96	Aberrant expressed genes in AML
421	GSE22056.GPL570	High VEGFC expression is associated with unique gene expression profiles and predicts adverse prognosis in pediatric and adult acute myeloid leukemia.
422	GSE16879.GPL570	Mucosal expression profiling in patients with inflammatory bowel disease before and after first infliximab treatment
423	GSE19829.GPL570	A gene expression profile of BRCAness that is associated with outcome in ovarian cancer
424	GSE14020.GPL570	Metastases of breast cancer
425	GSE14017.GPL570	Metastases of breast cancer (U133plus2)
426	GSE31595.GPL570	Gene Expression Profiles in Stage II and III Colon Cancer. Application of a 128-gene signature
427	GSE12408.GPL570	Defective Cohesin in CdLS Mediates Gene Expression with Characteristics of Transcription Factor and Insulator Activity
428	GSE23501.GPL570	DNA methylation signatures define molecular subtypes of Diffuse Large B Cell Lymphoma
429	TCGA-EB-01.RNASEQ	Skin Cutaneous Melanoma
430	GSE22862.GPL5175	Prognostic Gene Expression Signature of Carcinoma Associated Fibroblasts in Non-Small Cell Lung Cancer [expression profiling_CAFs]
431	GSE22377.GPL570	mRNA expression data from human adenocarcinomas of the stomach
432	GSE14844.GPL570	Reliability and stability of individual differences in gene expression
433	GSE10006.GPL570	Decreased Expression of Intelectin 1 in The Human Airway Epithelium of Smokers Compared to Nonsmokers
434	GSE4219.GPL570	Spheroid Formation and Recovery of Human Foreskin Fibroblasts and T98G Glioma Cells at Ambient Temperature
435	GSE15583.GPL570	Neuroblastoma cell lines under normoxic and hypoxic conditions
436	GSE28815.GPL570	Expression comparison between SMC4 and conventional cultures
437	GSE10410.GPL570	Triazole Antifungal Toxicogenomics: human_primary_hepatocytes_CellzDirect
438	GSE39182.GPL6480	Epigenetic Silencing of DKK3 in Medulloblastoma.
439	GSE45197.GPL570	An Inhibitor of Mutant IDH1 Delays Growth and Promotes Differentiation of Glioma Cells Expression data for Xenograft Samples
440	TCGA-33-01.RNASEQ	Lung squamous cell carcinoma
441	GSE30304.GPL570	Gene expression profiling of prostate epithelial cells in response to tissue contextual changes
442	GSE38581.GPL4133	Gene expression signatures in miR-29c overexpressed gastric cancer cells.
443	GSE37645.GPL570	The gamma secretase inhibitor MRK-003 attenuates pancreatic cancer growth in preclinical models
444	GSE16155.GPL570	Expression data from ependymoma surgical samples
445	GSE29672.GPL570	The transcription factors Snail and Slug activate the TGF-B signaling pathway in breast cancer
446	GSE21261.GPL570	Multilineage Dysplasia (MLD) in AML correlates with MDS-related cytogenetic abnormalities and a prior history of MDS or MDS/MPN but has no independent prognostic relevance
447	GSE9649.GPL570	Expression studies of HMEC exposed to lactic acidosis and hypoxia
448	GSE16921.RNASEQ	Polymorphic cis- and trans-regulation of human gene expression
449	GSE27287.GPL6480	Delineation of Two Clinically and Molecularly Distinct Subgroups of Posterior Fossa Ependymoma.
450	GSE27283.GPL6480	Human ependymoma samples [expression]
451	GSE41116.GPL5175	Integrative genomic characterization of oral squamous cell carcinoma identifies frequent somatic drivers (mRNA)
452	GSE12630.GPL96	Gene expression profiles of poorly differentiated, undifferentiated and metastatic cancers
453	GSE12734.GPL570	Comparison of Chronic Lymphocytic Leukemia patients expressing high or low levels of ZAP70 mRNA
454	GSE21959.GPL4133	Transcriptional response to hypoxia of normal and rheumatoid arthritis synovial fibroblasts
455	GSE14346.GPL570	Kidney transplantation (Affymetrix set)
456	GSE23930.GPL6480	MKK2 is sufficient but not necessary for proliferation and anchorage-independent growth of SK-MEL-28 cells.
457	GSE18521.GPL570	A gene signature predictive for outcome in advanced ovarian cancer identifies a novel survival factor: MAGP2
458	GSE23316.RNASEQ	ENCODE Caltech RNA-seq
459	GSE13485.GPL7567	Profiling 20,077 genes in 25 vaccine recipients: U133 Plus 2.0, Custom CDF Version 9
460	GSE19449.GPL570	Doxorubicin resistance in a novel in vitro model of human pleomorphic liposarcoma associated with ALT
461	GSE33886.GPL6244	Vastus lateralis muscle gene expression after local physical deconditioning and exercise training
462	GSE22569.GPL6244	Gene expression in primate postnatal brain through lifespan - cerebellar cortex
463	GSE31720.GPL6244	ENCODE SUNY RNA Binding Protein GeneST Data for HepG2
464	GSE17393.GPL571	Transcription signature of Multiple Sclerosis in peripheral blood mononuclear cells.
465	TCGA-24-01.RNASEQ	Ovarian serous cystadenocarcinoma
466	GSE11906.GPL570	Quality Control in Microarray Assessment of Gene Expression in Human Airway Epithelium
467	GSE28842.GPL570	Withdrawal of immunosuppressive therapy in stable liver transplant recipients
468	GSE28026.GPL570	High expression of BMP pathway genes distinguishes a subset of Atypical Teratoid/Rhabdoid Tumors associated with shorter survival
469	GSE3202.GPL570	MK886 treatment of H720 non-small cell lung cancer cell line
470	GSE36634.GPL570	Fate determination of adult human glial progenitor cells
471	TCGA-EY-01.RNASEQ	Uterine Corpus Endometrioid Carcinoma
472	GSE10799.GPL570	Gene expression profile of lung tumors
473	TCGA-BQ-01.RNASEQ	Kidney renal papillary cell carcinoma
474	GSE36172.GPL6480	Gene expression profiling of human peripheral T cell lymphoma cases vs. reactive lymph nodes
475	GSE14905.GPL570	Type I Interferon: Potential Therapeutic Target for Psoriasis?
476	GSE12417.GPL570	Prognostic gene signature for normal karyotype AML
477	GSE23293.GPL570	Definition and characterization of the systemic T cell dysregulation in untreated indolent B cell lymphoma and very early CLL
478	GSE40447.GPL16006	Expression profiling of anthracyline-induced cardiotoxicity
479	GSE17602.GPL96	Identification of regions and genes important in Sézary syndrome pathogenesis using genomic and expression microarrays
480	GSE17601.GPL96	Affymetrix Gene Expression array data for Sézary Syndrome (SS) samples
481	GSE32072.GPL96	Expression data from breast cancer FNA and surgical specimens from patients
482	GSE30886.GPL6480	A Common Peripheral Blood Gene-Set for Diagnosis and Prediction of Operational Tolerance in Pediatric and Adult Liver Transplantation
483	GSE35489.GPL96	Expression data from human with IgA nephropathy (IgAN)
484	GSE13486.GPL570	Time Course of Individuals Vaccinated with YF-17D
485	GSE32057.GPL570	Expression data of genes that regulate reactive oxygen species in bone marrow mononuclear cells from patients with Shwachman-Diamond syndrome
486	GSE35640.GPL570	Identification of a predictive gene signature to recMAGE A3 antigen-specific cancer immunotherapy in metastatic melanoma and non-small-cell lung cancer
487	GSE26982.GPL6244	Integrative DNA methylation and gene expression analyses identify DNA packaging and epigenetic regulatory genes associated with low motility sperm
488	GSE26881.GPL6244	mRNA Content of Human Sperm
489	GSE36758.GPL4133	Expression profiling shows differential functions and provides potential new diagnostic biomarkers for colorectal serrated adenocarcinoma
490	TCGA-29-01.RNASEQ	Ovarian serous cystadenocarcinoma
491	GSE39925.GPL6244	Transcriptional characterization of a prospective series of primary plasma cell leukemia revealed genes associated with tumor progression and poorest outcome
492	GSE16028.GPL570	Longitudinal study of gene expression in healthy individuals
493	GSE15605.GPL570	Transcriptome profiling identifies HMGA2 as a novel gene in melanoma progression
494	GSE14613.GPL96	Microarray analyses of induction failure in T-ALL (COG study 8704)
495	GSE19940.GPL5175	Human Negative Elongation Factor Activates Transcription and Regulates Alternative Transcription Initiation
496	GSE42619.GPL4133	Gene expression profiles of MCF7 with with the following NR ligands: estradiol/E2 (ERa agonist), AM580 (RARA agonist), CD437 (RARG agonist), ATRA (RARA/RARG agonist), GW0742 (PPARD agonist), R5020 (PGR agonist), and dexamethasone (GR/NR3C1 agonist).
497	GSE42392.GPL570	Expression analysis of cancer of unknown primary (CUP)
498	GSE35982.GPL4133	Identifying microRNA-mRNA regulatory networks in colorectal cancer by a combination of expression profile and bioinformatics analysis
499	TCGA-CW-01.RNASEQ	Kidney renal clear cell carcinoma
500	GSE27383.GPL570	Marked Reduction of AKT1 Expression and Deregulation of AKT1-associated Pathways in Peripheral Blood Mononuclear Cells of Schizophrenia Patients
501	GSE28724.GPL570	Expression data from cultured human ovarian carcinoma cell lines
502	GSE19407.GPL570	Smoking-induced Wnt pathway downregulation
503	GSE41716.RNASEQ	Somatic copy-number mosaicism in human skin revealed by induced pluripotent stem cells (sequencing)
504	GSE14895.GPL96	The trait of MS: Altered transcription regulation of nuclear receptors networks operate in the pre-disease state
505	GSE35489.GPL14663	Expression data from human with IgA nephropathy (IgAN)
506	GSE34733.GPL570	Methylation of the Proximal, Distal and Core Promoter of CEBPA in 572 Cases with Normal Karyotpye AML and 44 with t(8;21) Disclosed Different Frequencies but no Impact on Prognosis
507	GSE25527.GPL96	Cleavage of NIK by the API2-MALT1 Fusion Oncoprotein Leads to Noncanonical NF-{kappa}B Activation
508	GSE17818.GPL9101	Somatic Mutation Screen of Clear Cell RCC II
509	GSE17895.GPL570	Somatic Mutation Screen of Clear Cell RCC
510	GSE15240.GPL570	Gene expression in laboratory models and primary tumors in Small Cell Lung Cancer
511	GSE17732.GPL571	Whole blood gene expression data from PFAPA syndrome
512	GSE11266.GPL96	Cross-talk between Estrogen Receptor-related Receptor alpha (ERRalpha) and Estrogen Receptor (ERalpha) pathways.
513	GSE27681.GPL570	RNA-Seq Quantification of the Transcriptome of Genes Expressed in the Small Airway Epithelium of Nonsmokers and Smokers
514	GSE31056.GPL10526	A gene signature in histologically normal surgical margins is predictive of oral carcinoma recurrence
515	TCGA-27-01.RNASEQ	Glioblastoma multiforme
516	GSE45255.GPL96	Expression Profiles of Breast Tumors from Singapore and Europe
517	GSE11151.GPL570	Gene expression data from different types of renal tumors and normal kidneys
518	GSE22529.GPL96	Gene expression profiles in CLL
519	GSE27993.GPL6244	Expression data from human periodontal ligament
520	GSE10667.GPL4133	MMP1 and MMP7 as potential peripheral blood biomarkers in Idiopathic Pulmonary Fibrosis
521	GSE18018.GPL570	Multilineage dysplasia and AML with mutated nucleophosmin
522	GSE29492.GPL6480	Combinatorial effects of microRNA to suppress the myc oncogenic pathway (mRNA data)
523	GSE39170.RNASEQ	Molecular Rejuvenation of Gene Expression Pattern of Photoaged and Intrinsically Aged Human Skin by Broadband Light Treatment
524	GSE15621.GPL6884	Acute Lymphocytic Leukemia versus associated xenografts
525	GSE24558.GPL5175	GBM brain tumors
526	GSE24557.GPL5175	Exon-level expression profiles of GBM brain tumors
527	GSE43288.GPL96	Molecular analysis of precursor lesions in familial pancreatic cancer
528	GSE42765.GPL570	MLLT10 gene recombinations in pediatric T-Acute Lymphoblastic Leukemia
529	GSE11783.GPL570	Gene expression profile of bladder tissue of patients with ulcerative interstitial cystitis
530	TCGA-A8-01.RNASEQ	Breast invasive carcinoma
531	GSE30521.GPL9793	Expression data from prostate cancer samples
532	GSE17714.GPL570	11 Neuroblastoma cell lines under normoxic and hypoxic conditions
533	GSE40191.GPL13667	Small molecule activation of PKM in cancer cells induces serine auxotrophy
534	TCGA-BG-01.RNASEQ	Uterine Corpus Endometrioid Carcinoma
535	TCGA-43-01.RNASEQ	Lung squamous cell carcinoma
536	GSE15013.GPL570	Expression of HOXB genes is significantly different in acute myeloid leukemia with a partial tandem duplication of MLL vs. a MLL translocation: a cross-laboratory study
537	GSE10916.GPL570	In vitro study of gene expression and response to chemotherapy across 50 human-melanoma derived cell lines
538	GSE3910.GPL96	35 patients at diagnosis and relapse
539	GSE14615.GPL570	Microarray analyses of induction failure in T-ALL (COG study 9404)
540	TCGA-BC-01.RNASEQ	Liver hepatocellular carcinoma
541	TCGA-21-01.RNASEQ	Lung squamous cell carcinoma
542	GSE39383.GPL6244	Genome-wide analysis of primary plasma cell leukemia identifies recurrent imbalances associated with transcriptional Profile alterations
543	GSE12100.GPL571	hsa-mir-26b and hsa-mir-98 overexpression
544	GSE16515.GPL570	Expression data from Mayo Clinic Pancreatic Tumor and Normal samples
545	GSE23806.GPL570	Expression data of glioblastoma stem-like (GS) cell lines, conventional glioma cell lines and primary tumors
546	GSE22255.GPL570	Blood genomic expression profile for ischemic stroke (IS)
547	GSE26599.GPL570	Gene expression profile in response to doxorubicin-rapamycin combined treatment of HER-2 overexpressing human mammary epithelial cell lines
548	GSE36729.GPL5188	Identification of re-capping substrates for the cytoplasmic capping enzyme complex
549	GSE16484.GPL6884	Development of a three dimensional in vitro teratoma assay for pluripotent human embryonic stem cells
550	TCGA-56-01.RNASEQ	Lung squamous cell carcinoma
551	GSE12251.GPL570	A Predictive Response Signature to Infliximab Treatment in Ulcerative Colitis
552	GSE18864.GPL570	Tumor expression data from neoadjuvant trial of cisplatin monotherapy in triple negative breast cancer patients
553	GSE36895.GPL570	Molecular Genetic Classification of clear-cell Renal Cell Carcinoma (ccRCC) based on the Gene Expression Profiling of Tumors and Tumorgrafts deficient for BAP1 or PBRM1
554	GSE12460.GPL570	Expression profiling of neuroblastic tumors
555	GSE4036.GPL570	perro-affy-human-186940
556	GSE26349.GPL571	Breast Cancer Methylomes Establish an Epigenomic Foundation for Metastasis
557	GSE14858.GPL570	Gene exprssion profile classification predicts clinical outcome in juvenile myelomonocytic leukemia
558	GSE25557.GPL6244	Characterization of Definitive Endoderm formation from HESC and iPSC lines by Microarray analysis
559	GSE30587.GPL6244	Adaptation During Ovarian Cancer Metastasis Reveals a Predictive Gene Signature
560	GSE9773.GPL96	Gene expression profiling of trophoblast cells
561	GSE25630.GPL6884	Genome-wide analysis of gene expression in surgical specimens of primary glioblastoma multiform
562	GSE34748.GPL570	Intragraft Gene Expression in Positive Crossmatch Kidney Allografts: Ongoing Inflammation Mediates Chronic Antibody-Mediated Injury
563	GSE30189.GPL6884	Gene expression analysis of mantle cell lymphoma (MCL) combined with laser microdissection
564	GSE32975.GPL570	Gene expression signatures modulated by epidermal growth factor receptor activation and their relationship to cetuximab resistance in head and neck squamous cell carcinoma
565	GSE20680.GPL4133	Whole Blood Cell Gene Expression Profiling in Patients with Coronary Artery Disease from the Cathgen Registry
566	GSE17700.GPL570	Factorial study for evaluating the effect of Affy platform and lab on gene expression measurements
567	GSE38627.GPL570	Thalidomide in Total Therapy 2 Overcomes Inferior Prognosis of Myeloma with Low Expression of the Glucocorticoid Receptor Gene NR3C1
568	GSE33277.GPL4133	Castration-Resistant Prostate Cancer (CRPC)
569	GSE31773.GPL570	Comparison of mRNA expression in circulating T-cells from patients with severe asthma
570	GSE21612.GPL570	Expression data for cultured NCI-H1299 parental and spheroid cells as well as their derived xenograft models
571	GSE12649.GPL96	Gene expression from human prefrontal cortex (BA46)
572	TCGA-B8-01.RNASEQ	Kidney renal clear cell carcinoma
573	TCGA-AO-01.RNASEQ	Breast invasive carcinoma
574	GSE45921.GPL570	Expression data from human glioma tissues
575	GSE9089.GPL570	Reanalysis of GSE8884 Samples with Endothelial Samples from GSE3998.
576	GSE11348.GPL570	Gene expression profiles during in vivo human rhinovirus infection: insights into the host response.
577	GSE27433.GPL5175	Genome-wide consequences of compromised NMD and their relavence for variable clinical phenotype of patients with UPF3B mutations
578	GSE12172.GPL570	Common activation of RAS_MAPK pathway in serous LMP tumours
579	TCGA-CH-01.RNASEQ	Prostate adenocarcinoma
580	GSE16123.GPL4133	Multiomics study to identify virulence factors of Rickettsia prowazekii revealed its adaptive mutation capabilities
581	GSE26440.GPL570	Expression data for derivation of septic shock subgroups
582	GSE12113.GPL570	Antitumor Activity and Molecular Effects of the Novel Hsp 90 Inhibitor, IPI-504, in Pancreatic Cancer
583	GSE15329.GPL570	Gene expression profiling of human non-Hodgkins lymphoma (NHL) cell lines
584	GSE18668.GPL570	Differentiation of NUT midline carcinoma by epigenomic reprogramming
585	GSE20690.GPL4133	Efficacy of anti-TNF biologic agent, infliximab, for RA patients using transcriptome analysis of white blood cells
586	GSE11755.GPL570	Gene expression profiling in pediatric meningococcal sepsis reveals dynamic changes in NK-cell and cytotoxic molecules
587	GSE43346.GPL570	Gene repression with H3K27me3 modification in human small cell lung cancer
588	GSE21589.GPL570	Transcripts Associated with HIV-1 replication
589	GSE40929.GPL6244	Ocular fibroblast types differ in their mRNA profiles - implications for fibrosis prevention after aqueous shunt implantation
590	GSE18005.GPL96	Human colorectal cancer cell lines treated with several inhibitors of PI3Kinase – AKT signaling pathway
591	GSE21059.GPL6480	IMR90 radiation bystander time-course experiment 0.5Gy alpha particle
592	GSE28422.GPL570	Effects of resistance exercise and resistance training on the skeletal muscle transcriptome in young and old adults
593	GSE27444.GPL570	Expression data from zinc-finger-transcription-factor-induced Fulvestrant-Resistant MCF7 Cell Lines
594	GSE22176.GPL6244	Vitamin D and Gene Expression
595	GSE35108.GPL6244	Expression data from patient iPSC and iPSC-derived cardiomyocytes
596	GSE18842.GPL570	Gene expression analysis of human lung cancer and control samples
597	GSE29354.GPL96	Mesothelioma tumor gene expression profiles
598	GSE13141.GPL570	Identification of candidate neuroblastoma genes by combining genomic and expression microarrays
599	GSE13136.GPL570	Identification of candidate neuroblastoma genes by combining genomic and expression microarrays: expression data
600	GSE19693.GPL570	STAR RNA-binding protein, Quaking, suppresses cancer via regulation of microRNA
601	GSE9170.GPL1708	Five distinct biological processes and 14 differentially expressed genes characterize TEL/AML1-positive leukemia
602	GSE12587.GPL96	Alterations of global gene expression by cigarette smoke
603	GSE4823.GPL1708	Comparison of normal breast epithelium and stroma from reduction and I.D.C. cases
604	GSE30392.GPL6884	The NOD/SCID Xenograft Model Provides Clinically-Relevant Insights into Glucocorticoid-Induced Gene Expression in Childhood B-Cell Precursor Acute Lymphoblastic Leukemia
605	GSE20755.GPL6480	Identification and analysis of miRNA target genes in a cell system
606	GSE10281.GPL570	Letrozole (Femara) early response to treatment
607	GSE34599.GPL570	In-transit extremity melanoma III
608	GSE16065.GPL4133	mutated IGHV3-23 CLL
609	GSE31716.GPL6244	ENCODE SUNY RNA Binding Protein GeneST Data for GM12878
610	GSE43289.GPL570	Gene expression profiles of gliomas with Affymetrix Human Genome U133 Plus 2.0 Array
611	GSE28015.GPL96	Identification of Tumor Suppressors and Oncogenes from Genomic and Epigenetic Features in Ovarian Cancer
612	GSE27943.GPL96	Gene Expression Array of Human Ovarian Cancer.
613	GSE47874.GPL570	The Heritage (HEalth, RIsk factors, exercise Training And GEnetics) family study
614	GSE43290.GPL96	Expression data from meningiomas and normal meninges
615	GSE9936.GPL96	Expression data from human breast cancer cells (MCF-7) coexpressing ERalpha and Erbeta, treated with phytoestrogens
616	GSE30780.GPL6884	Genome-wide analysis distinguishes hyperglycemia regulated epigenetic signatures of primary vascular cells (gene expression)
617	GSE17941.GPL9188	A Transcriptional Signature and Common Gene Networks Link Cancer with Metabolic Syndrome and Auto-immune Diseases
618	GSE23493.GPL570	Expression data from human Kidney cell line induced by PCB77
619	GSE19429.GPL570	Expression data from bone marrow CD34+ cells of MDS patients and healthy controls
620	GSE13496.GPL96	Aging hematopoietic progenitor/stem cells
621	GSE12626.GPL571	Genetic analysis of radiation-induced changes in human gene expression
622	GSE22342.GPL570	Expression data from CD11cHI and CD11cLO decidual macrophage populations.
623	GSE26869.GPL96	Regulation of myogenic progenitor proliferation in human fetal skeletal muscle by BMP4 and its antagonist Gremlin.
624	GSE32988.GPL6480	Gene expression analysis of T cell subsets from MS patients undergoing autologous hematopoietic stem cell transplantation reveals significant changes in immune function
625	GSE20437.GPL96	Histologically normal epithelium from breast cancer patients and cancer-free prophylactic mastectomy patients
626	GSE37668.GPL6244	Time-varying expression data from WI38 cell lines that were exposed to a challenge dose with or without a priming dose
627	GSE9716.GPL96	Radioresistant and radiosensitive tumors and cell lines
628	GSE15947.GPL570	Time course of 1,25(OH)2D treated RWPE1 cells.
629	GSE19188.GPL570	Expression data for early stage NSCLC
630	GSE11361.GPL5175	Genetic variants in Major Histocompatibility Complex-linked genes Associate with Pediatric Liver Transplant Rejection
631	GSE11359.GPL5175	Gene-level summary data from Affymetrix Human Exon 1.0 ST array
632	GSE10979.GPL570	A study of temporal transcriptional changes induced by a low concentration BPDE in cultured human cells
633	GSE24152.GPL6791	Comparative Gene Expression Profiling Analysis of Urothelial Carcinoma of Renal Pelvis and Bladder
634	GSE32958.GPL6244	Integrative Transcriptomic Profiling reveals Hepatic Stem-like Phenotype and Interplay of EMT and miR-200c in Intrahepatic Cholangiocarcinoma
635	GSE19667.GPL570	Threshold of Biologic Response of the Small Airway Epithelium to Low Levels of Tobacco Smoke
636	GSE30127.GPL570	Establishment of human trophoblast progenitor cell lines from the chorion
637	GSE13785.GPL96	Novel mediators of eicosanoid and epithelial nitric oxide production in asthma
638	GSE14543.GPL96	A molecular function map of Ewing’s Sarcoma
639	GSE34248.GPL570	Gene expression profiling in psoriatic lesional and non-lesional skin [Set 1]
640	GSE26876.GPL6244	Time kinetics of gene expression in NK92 cells after Plasmodium falciparum-iRBC encounter
641	GSE31679.GPL6947	A Comparative Analysis of the Transcriptome of Hypoxia and Inflammation in Swan 71 Human Trophophoblast Cells: Its Implications in Preeclampsia
642	TCGA-28-01.RNASEQ	Glioblastoma multiforme
643	GSE10841.GPL571	SCLC cell line profiling on HG-U133A arrays set 2
644	GSE17498.GPL96	Identification of MicroRNA Expression Patterns and a MicroRNAs/mRNA Regulatory Network in Multiple Myeloma
645	GSE11917.GPL570	Vitamin D sterol effects on coronary ASMC genes
646	GSE14487.GPL6480	A gene expression signature classifying telomerase and ALT immortalization I
647	TCGA-97-01.RNASEQ	Lung adenocarcinoma
648	GSE10804.GPL571	Human Cavernosal Endothelial Cell Phenotype
649	GSE10714.GPL570	Expression data from human colonic biopsy sample
650	GSE11360.GPL5188	Exon-level summary data from Affymetrix Human Exon 1.0 ST array
651	GSE29158.RNASEQ	RNA-sequence analysis of human B-cells
652	GSE2603.GPL96	Subpopulations of MDA-MB-231 and Primary Breast Cancers
653	GSE22035.GPL570	Gene expression data in estrogen receptor alpha positive breast tumors with and without PIK3CA mutations.
654	GSE22601.GPL96	T-cell development
655	GSE40586.GPL6244	Peripheral blood RNA gene expression profiling in patients with bacterial meningitis
656	GSE18736.GPL96	Differential Expression of NF-kB target genes in MALT lymphoma with and without chromosome translocation: insights into molecular mechanism
657	GSE14924.GPL570	Characterisation of gene expression changes in T cells from patients presenting with AML compared with healthy T cells
658	GSE31625.GPL96	Gene Expression Patterns that Predict Sensitivity to Epidermal Growth Factor Receptor Tyrosine Kinase Inhibitors in Lung Cancer Cell Lines and Human Lung Tumors
659	GSE42867.GPL570	Gene expression changes in subclones of a Burkitt lymphoma cell line with different patterns of EBV latent infection
660	GSE35186.GPL6480	Paradigm Test Set Expression Array
661	GSE21654.GPL570	Expression data from 22 Pancreatic Cancer Cell Lines
662	GSE34607.GPL571	Airborne particulate matter affects gene expression in BEAS-2B bronchial epithelial cells.
663	GSE41445.GPL570	Basal gene expression data of 21 cell lines (18 cancer and 3 non-tumorigenic)
664	GSE20510.GPL96	Gene expression profiles of trophoblast cell lines
665	GSE21422.GPL570	Expression profiling of human DCIS and invasive ductal breast carcinoma
666	GSE25844.GPL4133	Early target genes of aflatoxin B1 in human hepatic cells
667	GSE28860.GPL6480	WU-BC 3, 4, and 5 PAM50 Subtypes with Passage and Gene Expression Comparison Between Xenografts and Primary Tumors
668	TCGA-78-01.RNASEQ	Lung adenocarcinoma
669	GSE34251.GPL6480	Cross-Species Comparisons of Transcriptomic Alterations in Human and Rat Primary Hepatocytes Exposed to 2,3,7,8-Tetrachlorodibenzo-p-dioxin
670	GSE34249.GPL6480	Cross-Species Comparisons of Transcriptomic Alterations in Human and Rat Primary Hepatocytes Exposed to 2,3,7,8-Tetrachlorodibenzo-p-dioxin: human samples
671	GSE32323.GPL570	Screening for Epigenetically Masked Genes in Colorectal Cancer using 5-aza-2’-deoxycytidine treatment, Microarray and Gene Expression Profile
672	GSE15101.GPL570	Extraction of high-quality epidermal RNA after NH4SCN induced dermo-epidermal separation of 4 mm human skin biopsies
673	GSE36476.GPL96	Gene expression in CD4 memory T cell responses with age
674	GSE22038.GPL570	Gene expression following epigenetic drug treatment
675	TCGA-KL-01.RNASEQ	Kidney Chromophobe
676	GSE4698.GPL96	Molecular characterization of very early relapsed childhood ALL
677	TCGA-C5-01.RNASEQ	Cervical squamous cell carcinoma and endocervical adenocarcinoma
678	GSE17351.GPL570	Expression data from esophageal squamous cell carcinoma (ESCC)
679	GSE3744.GPL570	Human breast tumor expression
680	GSE30391.GPL570	Expression data from human Wharton's jelly stem cells
681	GSE29001.GPL571	Identification of Unique Therapeutic Targets in Esophageal Squamous Cell Carcinoma
682	TCGA-EM-01.RNASEQ	Thyroid carcinoma
683	GSE25970.GPL3921	Reference maps of human ES and iPS cell variation enable high-throughput characterization of pluripotent cell lines
684	GSE3780.GPL96	FM95-14 Fetal Myoblast Differentiation Time Series
685	GSE18096.GPL570	Identifying the molecular signature of the t(12;14) subgroup of uterine leiomyomata using a paired analysis
686	GSE46824.GPL6244	Carcinoma-associated fibroblasts’ transcriptomic program predicts clinical outcome in stage II/III colorectal cancer
687	GSE18560.GPL570	Deciphering the Wnt-dependent gene signature in colorectal cancer cells
688	GSE35495.GPL96	Genome-wide analysis of human macrophages stimulated with IL-4
689	GSE31147.GPL4133	Knockdown and Overexpression of Cbx4 wild type, Cbx4 chromodomain mutant, and Cbx4 sumoylation mutant in human epidermal stem cells
690	GSE31093.GPL4133	Knockdown and Overexpression of Cbx4 wild type and of a Cbx4 chromodomain mutant in human epidermal stem cells
691	GSE24812.GPL6244	Impact of miR-132 and miR-381 on endogenous forskolin responsive CREB targets in HEK293T cells
692	GSE4984.GPL570	Monocyte Derived Dendritic Cell Maturation
693	GSE11057.GPL570	Memory T Cell Subsets
694	GSE20951.GPL6480	Effects of Ionizing Radiation on Self Renewal and Pluripotency of Human Embryonic Stem Cells
695	GSE10868.GPL4133	microRNA-155 is an Epstein-Barr Virus induced gene that modulates Epstein Barr virus regulated gene expression pathways
696	GSE12682.GPL571	Expression data from Human Kidney (HK) samples
697	GSE42763.GPL14837	Expression data of multiple sclerosis patients receiving glatiramer acetate therapy [U133 Plus 2.0]
698	GSE24135.GPL5175	Expression data from a new FACS approach isolated hESC derived endoderm cells using transcription factors
699	GSE9624.GPL570	Differential gene expression in omental adipose tissue from obese children
700	GSE23597.GPL570	Expression data from colonic biopsy samples of infliximab treated UC patients
701	GSE10524.GPL570	Genomic alterations and gene expression in primary diffuse large B cell lymphomas of immune privileged sites
702	GSE20711.GPL570	Epigenetic portraits of human breast cancers (expression data)
703	GSE36968.RNASEQ	AMPKa Modulation in Cancer Progression: Multilayer Integrative Analysis of the Whole Transcriptome in Asian Gastric Cancer
704	GSE22513.GPL570	Markers of Taxane Sensitivity in Breast Cancer
705	GSE15966.GPL1708	Gene expression signature predictive of rapid response to imatinib mesylate in Gastrointestinal Stromal Tumor (GIST)
706	GSE23869.GPL6947	Adult grade II astrocytomas are genetically distinct from their pediatric counterparts, and display a more stem cell-like expression pattern linked with more aggressive behaviour
707	GSE23687.GPL570	Expression data from SPARKS CHARMS JIA cohort
708	GSE20286.GPL571	Gene expression profiles induced by knockdown and overexpression of p63 variants in MCF-10A mammary epithelial cell line
709	GSE5090.GPL96	PCOS patients vs control subjects
710	GSE43502.GPL570	Identification of Prognosis-Relevant Subgroups in Patients with Chemoresistant Triple Negative Breast Cancer
711	GSE26339.GPL570	Expression data from pericardial and subcutaneous adipose tissue and adipocytes
712	GSE35452.GPL570	Prediction of sensitivity of rectal cancer cells in response to preoperative chemoradiotherapy by DNA microarray analysis of gene expression profiles.
713	GSE19816.GPL570	Effect of von Willebrand factor on gene expression in HUVECs
714	TCGA-A7-01.RNASEQ	Breast invasive carcinoma
715	GSE32993.GPL6480	Intralesional host response within eschars in Mediterranean spotted fever
716	GSE17018.GPL4133	Detection of Treatment-Induced Changes in Signaling Pathways in GI Stromal Tumors using Transcriptomic Data
717	GSE21349.GPL570	A compendium of myeloma associated chromosomal copy number abnormalities and their prognostic value
718	GSE27928.GPL570	Characterization of gene expression of tumor infiltrating T cells (TILs) in previously untreated patients with follicular lymphoma (FL) compared with those of tonsils
719	GSE12449.GPL1708	CXCL12 Mediated T-Cell Migration Via Activation of Wnt5A
720	GSE15363.GPL1708	Heterogeneity of Breast Cancer Vasculature
721	GSE25193.GPL4133	Human fetal penile smooth muscle cells (hfPSCM): Control vs PCB mixtures treatments
722	GSE13168.GPL96	Effects of glucocorticoids and Protein Kinase A on growth factor- and 1beta- regulated gene
723	GSE41034.GPL4133	Essential role of MALT1 protease activity in activated B cell-like diffuse large B-cell lymphoma
724	GSE26736.GPL96	Mulcom: a multiple comparison statistical test for microarray data in Bioconductor
725	GSE26732.GPL96	Mulcom: a multiple comparison statistical test for microarray data in Bioconductor (Affymetrix)
726	GSE16558.GPL6244	MicroRNAs in Myeloma
727	GSE23611.GPL1708	Lung biopsies from asthmatics pre- and post- steroid treatment and from healthy control
728	GSE10616.GPL5760	Human colon expression in healthy controls, colon-only CD, ileo-colonic CD, and UC
729	GSE17459.GPL570	Down's syndrome with acute lymphoblastic pediatric leukemia (DS-ALL)
730	GSE38537.GPL6480	IL-27, PXN, CXCR4, GZMA, PRF1 and Foxp3 genes are differentially expressed in CD4+ T cells of HTLV-1-infected individuals.
731	GSE45596.GPL4133	Brain microvessel: Alzheimer disease vs normal
732	TCGA-12-01.RNASEQ	Glioblastoma multiforme
733	GSE9569.GPL96	Gene expression in benzene-exposed workers
734	GSE35313.GPL4133	Integrative array-based approach identifies MZB1 as a frequently methylated putative tumor-suppressor in hepatocellular carcinoma
735	GSE35311.GPL4133	Integrative array-based approach identifies MZB1 as a frequently methylated putative tumor-suppressor in hepatocellular carcinoma (expression)
736	GSE10911.GPL571	Expression data from MCF-7aro aromatase inhibitor-resistant, tamoxifen-resistant and LTEDaro lines.
737	GSE16016.GPL5175	Human Exon Array Profiling of Ewing sarcoma
738	GSE35141.GPL4133	DCK is frequently inactivated in acquired gemcitabine-resistant human cancer cells.
739	GSE13072.GPL5175	Gene Expression and Isoform Variation Analysis using Affymetrix Exon Arrays
740	GSE13066.GPL5175	Gene Expression and Isoform Variation: Gene-level Analysis
741	GSE10792.GPL570	Genome wide genotyping and gene expression data of childhood B-cell precursor ALL without known genetic aberrations
742	GSE1456.GPL96	Clinical Data, table version 2, updated on June 12, 2009
743	GSE18376.GPL6244	Gene expression profiling of human DLBCL tumor samples (SGN-40 trial)
744	GSE18882.GPL6244	Effect of cellular and viral miRNAs on target RNA half-life in three human B-cell lines
745	GSE35661.GPL9454	A transcriptional map of the impact of endurance exercise training on skeletal muscle phenotype
746	GSE38885.GPL570	Expression data from post-transplant lymphoproliferative disorder (PTLD) patient samples
747	GSE16873.GPL96	Early Dysregulation of Cell Adhesion and Extracellular Matrix Pathways in Breast Cancer Progression
748	GSE2280.GPL96	Prediction of lymphatic metastasis from primary squamous cell carcinoma of the oral cavity
749	GSE17449.GPL571	Transcription signature of Multiple Sclerosis
750	GSE28750.GPL570	Development and Validation of a Novel Molecular Biomarker Diagnostic Test for the Early Detection of Sepsis
751	TCGA-J8-01.RNASEQ	Thyroid carcinoma
752	GSE9169.GPL570	Gene expression during neuronal differentiation in two subtypes of SH-SY5Y
753	GSE27864.GPL6244	Homeostatic tissue responses in skin biopsies from NOMID patients with constitutive overproduction of IL-1b.
754	GSE18965.GPL96	DECREASED FIBRONECTIN PRODUCTION SIGNIFICANTLY CONTRIBUTES TO DYSREGULATED REPAIR OF ASTHMATIC EPITHELIUM
755	GSE16581.GPL570	Genomic landscape of meningiomas: gene expression
756	GSE14839.GPL4133	Differences in gene expression in islets isolated from pancreata donated after Cardiac Death relative to Brain Death
757	GSE19087.GPL6884	Gene expression before HAART initiation predicts HIV-infected individuals at risk of poor CD4+ T cell recovery.
758	GSE19205.GPL571	Altered gene expression in Werner &amp; Bloom syndromes is associated with sequences having G-quadruplex forming potential
759	GSE10718.GPL570	Time course of NHBE cells exposed to whole cigarette smoke (full flavor)
760	GSE26210.GPL6947	The effects of EBV transformation on gene expression
761	GSE22968.GPL570	Phase II trial melphalan ILI plus ADH-1 for treatment of in-transit extremity melanoma
762	GSE20051.GPL571	Expression profiling of BRAFV600E melanoma cell lines upon RAF inhibition
763	GSE42251.GPL6244	Effects of EVI1 and EVI1?324 mild expression in HeLa cells
764	GSE18206.GPL570	Analysis of human in vivo irritated epidermis: differential profiles induced by sodium lauryl sulphate and nonanoic acid
765	GSE2113.GPL96	Plasma cell dyscrasias expression profiles associated with distinct IGH translocations in multiple myeloma
766	GSE29077.GPL571	Expression data comparing azacitidine and decitabine in non-small cell lung cancer lines
767	GSE19743.GPL570	A large-scale clinical study of gene expression response to severe burn injury
768	TCGA-EL-01.RNASEQ	Thyroid carcinoma
769	GSE13506.GPL570	Galanin preproprotein is associated with elevated plasma triglycerides
770	GSE11578.GPL571	Effect of wtp53-reactivating drug RITA on HCT116 cells
771	GSE22183.GPL570	GEMINI (Gastric Encyclopedia of Molecular Interactions and Nodes for Intervention) : 37 unique Gastric cancer cell lines
772	GSE473.GPL96	PGA Human CD4+ Lymphocytes
773	GSE19976.GPL6244	Gene expression analysis of lung biopsies from patients with two different forms of pulmonary sarcoidosis
774	GSE17301.GPL571	The effect of IFNa on human CD8 T cells_with other concomitant signals
775	GSE21231.GPL6244	Gene expression changes associated with resistance to intravenous corticosteroid therapy in children with severe ulcerative colitis
776	GSE24859.GPL11084	Expression data from healthy postmenopausal women on 4 different types of hormone therapy, the RET study
777	GSE1577.GPL96	T-ALL and T-lymphoblastic lymphoma
778	GSE37126.GPL6480	Portrait of early-onset breast cancer in Brazilian patients: germline mutation screening of BRCA1, BRCA2 and TP53 genes and tumor expression profiling
779	GSE19236.GPL6480	Expression analysis of dendritic cells, macrophages and monocytes
780	GSE37567.GPL570	Methodoligies for identifying lead toxicity
781	GSE9055.GPL570	Time course gene expression of HUVEC after TNF-alpha treatment
782	GSE14581.GPL6244	The gamma secretase inhibitor LLNle induces apoptosis of human GBM tumor initiating cells
783	GSE19919.GPL6480	Gene expression data from Guthrie blood-spot cards
784	GSE18433.GPL6884	Immortalized colonic epithelial progenitor cells express stem cell markers and differentiate in vitro
785	GSE10139.GPL570	A Genomic Approach to Improve Prognosis and Predict Therapeutic Response in Chronic Lymphocytic Leukemia
786	GSE10138.GPL570	A Genomic Approach to Improve Prognosis and Predict Therapeutic Response in Chronic Lymphocytic Leukemia (Duke_VA)
787	GSE39671.GPL570	Expression data from untreated CLL patients
788	GSE18233.GPL6884	Genome wide mRNA expression correlates of viral control in CD4+T cells from HIV-1 infected individuals
789	GSE17065.GPL6947	Geographical Genomics of Human Leukocytes Gene Expression Variation
790	GSE24870.GPL571	Gene expression profiling of CD34+ subsets in Multiple Myeloma and healthy individuals
791	GSE12902.GPL570	Oncogenomic analysis of mycosis fungoides reveals major differences with Sézary syndrome
792	GSE36532.GPL6480	Effects of choline intake and pregnancy on peripheral blood leukocyte gene expression
793	GSE21899.GPL571	Global Gene Expression Profiles in Cultured Skin Fibroblasts Derived from Patients with Gaucher Disease
794	GSE31014.GPL96	Identification of Gene Networks and Pathways Associated with Guillain-Barre Syndrome
795	GSE27719.GPL570	Lung adenocarcinoma invasion and progression
796	GSE10334.GPL570	Transcriptomes in Healthy and Diseased Gingival Tissues
797	GSE32620.GPL6480	Human keratinocytes stimulated with IL-17C
798	GSE14256.GPL571	Human fibroblast stimulation with PDGF-BB or b-FGF
799	GSE12267.GPL570	Gene Expression Profile of Osteogenic Cells Derived from Human Bone Marrow and Trabecular Bone
800	GSE32962.GPL570	In vitro prednisolone resistance signature in MLL-rearranged infant ALL
801	GSE12264.GPL570	Gene Expression Profile of Osteogenic Cells Derived from Human Bone Marrow and Trabecular Bone I
802	GSE13396.GPL570	Rhinovirus-induced modulation of gene expression in bronchial epithelial cells from subjects with asthma
803	GSE27858.GPL570	The novel antisense Bcl-2 inhibitor SPC2996 causes rapid leukemic cell clearance and immune activation in chronic lymphocytic leukemia
804	GSE45270.GPL570	AMC tubular and serrated adenomas
805	GSE10760.GPL96	Effect of facioscapulohumeral dystrophy (FSHD) on skeletal muscle gene expression
806	GSE16746.GPL96	Genomic approach in B-cell Chronic Lymphocytic Leukemia: molecularly distinct subgroups of patients with 13q14 deletion
807	GSE14560.GPL4133	CLL: CD38+CD49d+ vs. CD38-CD49d-
808	GSE22012.GPL6480	Translatome and transcriptome profiling of estradiol response in MCF7 cells
809	GSE37721.GPL6947	Ontogenetic study of gene expression in human cerebral cortex tissue using genome-wide microarray
810	GSE31153.GPL6480	Mesenchymal Stem Cells Promote the Sustained Expression of CD69 on Activated T-lymphocytes: Roles of Canonical and Non-Canonical NF-?B Signaling
811	GSE974.GPL96	Left ventricular apex samples
812	GSE37631.GPL6244	Human Pluripotent Cell Derived Endothelial Cell Characterization
813	GSE12710.GPL570	Differential gene expression profiles are dependent upon method of peripheral blood RNA isolation (direct, heparin)
814	TCGA-BB-01.RNASEQ	Head and Neck squamous cell carcinoma
815	GSE16499.GPL5175	Heart Failure Associated Changes in Alternative Splicing of Sarcomere Genes
816	GSE12790.GPL570	Gene expression profiling of human breast cancers and cancer cell lines
817	GSE5350.GPL570	MicroArray Quality Control (MAQC) Project
818	GSE30673.GPL13916	Comparison of Gene expression profiles between myometrium, MED12 mutation positive uterine leiomyomas and MED12 wildtype uterine leiomyomas
819	GSE11618.GPL570	Stable XIAP knockdown in HCT116 colon cancer cells
820	GSE27120.GPL570	Characterization and clinical evaluation of CD10+ stroma cells in the breast cancer microenvironment
821	GSE28996.GPL570	Xenograft model systems of adenoid cystic carcinoma
822	GSE14334.GPL570	Transcriptomic analysis of human lung development
823	GSE20911.GPL5175	Gene expression analysis of 5-aza-dC treated pancreatic cancer associated fibroblasts
824	GSE20874.GPL10175	Novel biomarkers for high grade T-cell lymphoma
825	GSE16129.GPL96	Enhanced Monocyte Response &amp; Decreased Central Memory T Cells in Children with Invasive Staphylococcus aureus Infections
826	GSE17743.GPL570	Gene expression profiles differentiating gastrointestinal stromal tumours according to KIT mutations and expression
827	GSE45536.GPL570	The Plasma Cell Signature in Autoimmune Disease (II)
828	GSE41102.GPL5175	Expression data from pooled RNA of various ocular tissues
829	TCGA-A3-01.RNASEQ	Kidney renal clear cell carcinoma
830	GSE33223.GPL570	Multilineage dysplasia does not influence prognosis in patients with CEBPA mutated AML supporting the WHO proposal to classify these patients as a unique entity
831	GSE23631.GPL570	RCC cell lines and paired tumors
832	GSE18377.GPL6244	Gene expression profiling of human DLBCL tumor samples (FF and FFPE pairs)
833	GSE30984.GPL6480	Genes downstream of p53 mediating its effect on megakaryopoiesis
834	GSE19533.GPL570	Gene expression changes in the human diaphragm following cardiothoracic surgery
835	GSE29421.GPL5175	Expression data from human embryonic stem cells (hESCs) and Activin-induced/derived cells
836	GSE14880.GPL570	Differentation in neuroblastomas
837	GSE17967.GPL571	RMA expression data for liver samples from subjects with HCV cirrhosis with and without concomitant HCC
838	GSE24250.GPL96	The transcriptional modulator H2AFY marks Huntington's disease activity in men and mice
839	GSE19529.GPL6244	Expression data from fibroblasts cultured from oesophageal biopsies, taken from metaplasia, dysplasia and EAC specimens.
840	GSE21973.GPL6947	A revised map of the human progenitor hierarchy reveals origin of macrophages and dendritic cells in early lymphoid development
841	GSE31605.GPL6480	Human breast cancer cell lines
842	TCGA-FY-01.RNASEQ	Thyroid carcinoma
843	GSE15245.GPL96	Prediction of acute multiple sclerosis relapses by transcription levels of peripheral blood cells
844	GSE14668.GPL570	B-Cell Gene Signature with Massive Intrahepatic Production of Antibodies to Hepatitis B Core Antigen in HBV-Associated Acute Liver Failure
845	TCGA-F5-01.RNASEQ	Rectum adenocarcinoma
846	GSE12763.GPL570	Gene expression profiling of 30 human breast cancers
847	GSE22154.GPL6947	Gene Experssion Profiling-Based Identification of Molecular Subtypes in Stage IV Melanoma with Different Clinical Outcome (validation set)
848	GSE26050.GPL570	Gene Expression Profiling of Peripheral Blood Mononuclear Cells from Children With Active Hemophagocytic Lymphohistiocytosis
849	GSE37582.GPL6947	Associations between gene expression variations and ovarian cancer risk alleles identified from genome wide association studies
850	GSE11223.GPL1708	Colon biopsies from UC patients and healthy controls
851	GSE36773.GPL96	Expression data from primary breast tumors (IJB+OXF)
852	GSE30529.GPL571	Transcriptome Analysis of Human Diabetic Kidney Disease (DKD Tubuli vs. Control Tubuli)
853	GSE34160.GPL6244	Expression data from peripheral blood - blood draws at Pre and Post time points of Allergen inhalation challenge (PAX.NGR and EDTA)
854	GSE33463.GPL6947	Erythroid-Specific Transcriptional Changes in PBMCs from Pulmonary Hypertension Patients
855	GSE19187.GPL6244	Nasal epithelium gene expression profiling in child respiratory allergic disease
856	GSE19475.GPL570	Gene expression data from infants (&lt;1 year of age) diagnosed with Acute Lymphoblastic Leukemia (ALL)
857	GSE16363.GPL570	Microarray Analysis of Lymphatic Tissue Reveals Stage-Specific, Gene-Expression Signatures in HIV-1 Infection
858	GSE36930.GPL6244	Comparative transcriptomic profiling of peripheral blood mononuclear cells (PBMCs) isolated from patients in secondary prevention of CVD taking placebo, grape extract or resveratrol-enriched grape extract
859	GSE13548.GPL570	Expression data from human cancer cells treated with UPR modulators under ER stress conditions
860	GSE10258.GPL570	Gene expression profiling of AML
861	GSE23884.GPL6244	An Integrated Approach to Uncover Drivers of Cancer
862	GSE34523.GPL6244	BT474 tumors in the presence or absence of SHP2
863	GSE14429.GPL570	Alteration of gene expression profile in HEK293 cells treated with proteasome inhibitor epoxomicin
864	GSE42823.GPL6244	Specific sequence determinants of miR-15/107 microRNA gene group targets
865	GSE31355.GPL570	A genome wide methylation map of neuroblastoma cell lines
866	GSE42771.GPL570	Microarray gene expression profiling of kinase-dependent and kinase-independent effects of GRK2
867	GSE15490.GPL570	Sequential gene expression profiling in CLL during treatment
868	TCGA-HZ-01.RNASEQ	Pancreatic adenocarcinoma
869	GSE45584.GPL6480	Expression Analysis and Genomic Analysis of Microdissected Inflammatory Breast Cancer
870	GSE45581.GPL6480	Expression Analysis of Microdissected Inflammatory Breast Cancer
871	GSE45899.GPL570	Expression profiling of glioblastoma cancer stem cells
872	GSE26672.GPL570	Efficient Generation of Transgene-Free Induced Pluripotent Stem Cells from Normal and Neoplastic Bone Marrow and Cord Blood Mononuclear Cells
873	GSE35230.GPL570	Analysis of A375 and A375 clones that acquired resistance to GSK2118436 after treatment with GSK2118436 (GSK436), GSK1120212 (GSK212), or the combination of GSK2118436 and GSK1120212 for 24 hour
874	GSE3307.GPL96	Comparative profiling in 13 muscle disease groups
875	GSE16134.GPL570	Bacterial Correlates of Gingival Gene Expression
876	GSE38530.GPL6480	Gene expression data in over expressed Human Fetal Lung Fibroblasts with IPF downregulated miRNAs
877	GSE32924.GPL570	Nonlesional atopic dermatitis skin is characterized by broad terminal differentiation defects and variable immune abnormalities
878	GSE3419.GPL96	Characterization and isolation of stem cell enriched human hair follicle bulge cells
879	GSE26511.GPL570	Involvement of the TGF-ß and ß-catenin pathways in pelvic lymph node metastasis in early stage cervical cancer
880	GSE18265.GPL570	Transcriptomic analysis of pluripotent stem cells
881	GSE26104.GPL570	Search for specific biomarkers of IFN-beta bioactivity in patients with MS
882	GSE41087.GPL6244	Expression data between FOXP3 wild type and 2T&gt;C(mut)
883	GSE31205.GPL6480	A small molecule modulator of prion protein enhances proliferation and engraftment of mesenchymal stem cells and extends their lifespan upon serial passage in culture
884	GSE18331.GPL570	A phenotype-based model for rational selection of novel targeted therapies in treating aggressive breast cancer
885	GSE13017.GPL96	Early-induced genes of human regulatory CD4+CD25hi Treg and CD4+CD25- Th cells
886	TCGA-DM-01.RNASEQ	Colon adenocarcinoma
887	GSE26309.GPL571	A Transcriptomic Analysis of NET1 (a RhoA GEF Exchange Factor) in AGS Gastric Cancer Cells
888	GSE13712.GPL570	Differential gene expression of young and senescent HUVECs under static and laminar shear stress conditions
889	GSE39335.GPL570	Expression data from glucocorticoid-treated ALL (BCR-ABL patients)
890	GSE9874.GPL96	Expression profiles of human macrophages
891	TCGA-25-01.RNASEQ	Ovarian serous cystadenocarcinoma
892	GSE11975.GPL1708	Gene Expression in Adipose Tissue during Weight Loss
893	GSE34166.GPL570	mRNA expression profiling of ERCP biliary brushings of malignant biliary strictures
894	GSE14964.GPL570	Genome-wide analysis of YY2 versus YY1 target genes
895	TCGA-G2-01.RNASEQ	Bladder Urothelial Carcinoma
896	GSE42089.GPL9828	The investigational Aurora kinase A inhibitor MLN8237 induces defects in cell viability and cell cycle progression in mouse bladder cancer cells in vitro and in vivo
897	GSE9212.GPL570	Overexpression of lung developmental transcription factors TTF-1, NKX2-8 and PAX9
898	GSE17114.GPL570	Blood genomic expression profile for Behçet’s disease.
899	GSE14814.GPL96	Prognostic and Predictive Gene Signature for Adjuvant Chemotherapy in Resected Non-Small Cell Lung Cancer
900	TCGA-BA-01.RNASEQ	Head and Neck squamous cell carcinoma
901	GSE32519.GPL5175	Post-mortem cardiac tissue maintains gene expression profile even after late harvesting.
902	GSE30979.GPL6244	Gene expression in hypoxic non-small cell lung cancer
903	GSE9927.GPL570	Chronic CD4+ T cell Activation &amp; Depletion in HIV-1 Infection: Type I Interferon-Mediated Disruption of T Cell Dynamics
904	GSE41328.GPL570	Colorectal adenocarcinomas and matched normal colonic tissues
905	GSE25011.GPL96	Study for evaluating the effect of cold ischemic time and RNA stabilization method on RNA integrity and gene expression measurements
906	GSE28019.GPL570	Neuroblastoma cell line profiling
907	GSE21452.GPL570	Integrated genomic profiling in mantle cell lymphoma
908	GSE31652.GPL571	IL-17A is an essential cytokine to sustain pathogenic cell activation and inflammatory gene circuits in psoriasis vulgaris
909	GSE46075.GPL6244	Dynamically regulated miRNA-mRNA networks revealed by exercise
910	GSE38262.GPL6244	The clinical and molecular significance of different types of C4d staining in renal allografts
911	GSE9378.GPL96	TRAIL Is a Novel Antiviral Protein against Dengue Virus
912	GSE28583.GPL570	Differentially expressed genes after treatment with chemotherapy in breast cancer and their correlation with pathologic mid-response (Miller &amp; Payne grade 3)
913	GSE3292.GPL570	Patient Data
914	TCGA-DD-01.RNASEQ	Liver hepatocellular carcinoma
915	GSE14378.GPL570	Expression data from pulmonary metastases of clear-cell renal cell carcinoma
916	GSE9014.GPL1708	Tumor-associated stroma derived from primary clinical breast cancer samples
917	TCGA-34-01.RNASEQ	Lung squamous cell carcinoma
918	GSE13351.GPL570	Expression data from ALL samples for patients included in the Dutch Childhood Oncology Group
919	GSE10327.GPL570	mRNA expression data of 62 human medulloblastoma tumors
920	GSE33426.GPL571	Three-Dimensional Tumor Profiling Reveals Minimal mRNA Heterogeneity in Esophageal Squamous Cell Carcinoma
921	GSE23066.GPL570	Comparative gene expression analysis of mesenchymal stem cells (MSC) derived from non-small cell lung cancer (NSCLC) and corresponding normal lung tissue (NLT)
922	GSE5116.GPL570	Genomic Pathways of 17-beta-Estradiol Induced Malignant Cell Transformation in Human Breast Epithelial Cells
923	GSE21348.GPL6244	Reprogramming of fibroblasts from Fragile-X patients to induced pluripotent stem cells (iPS) with defined factors
924	GSE20847.GPL570	Mitochondrial and nuclear genomic response to loss of LRPPRC expression
925	GSE31189.GPL570	Molecular Biomarker Signature for Bladder Cancer Detection
926	GSE12435.GPL6480	IMR90 4hr bystander experiment 0.5Gy alpha particle strip dish format
927	GSE29270.GPL4133	Molecular Characterization of Breast Carcinoma Associate fibroblasts
928	GSE11877.GPL570	Children's Oncology Group Study 9906 for High-Risk Pediatric ALL
929	GSE38506.GPL570	Expression data from primary human mammary fibroblasts purified from disease-free women of low and high mammographic density
930	GSE15299.GPL571	Modeling Inducible Human Tissue Neoplasia Identifies an ECM Interaction Network Involved in Cancer Progression
931	GSE15389.GPL570	Peripheral blood mononuclear cells treated with a CDK inhibitor
932	GSE44037.GPL13158	Expression data from airway epithelial cells from patients with asthma, rhinitis, and helathy controls
933	GSE20936.GPL4133	Transcriptomic analysis of normal and Ino-RNA treated cells.
934	GSE17356.GPL571	Expression data from prostate cancer epithelial cells from African American and European American men
935	GSE14107.GPL571	Lung adenocarcinoma cell line Wnt responsive signature
936	GSE24578.GPL571	Basal gene expression of breast cancer cell lines
937	GSE32407.GPL571	A single intradermal injection of IFN-? induces a psoriasis-like state in both non-lesional psoriatic and healthy skin
938	GSE30119.GPL6947	Genome-wide analysis of whole blood transcriptional response to community-acquired Staphylococcus aureus infection in vivo
939	GSE46239.GPL570	Gene Expression Analysis of Dermatomyositis Skin
940	GSE22840.GPL570	Integration of transcript expression, copy number and LOH analysis of infiltrating ductal carcinoma of the breast
941	GSE22544.GPL570	Integration of transcript expression, copy number and LOH analysis of infiltrating ductal carcinoma of the breast: expression analysis
942	GSE43177.GPL570	MicroRNA regulate immunological pathways in T-cells in immune thrombocytopenia (ITP) [mRNA]
943	GSE27041.GPL570	OXPHOS complex I deficiency leads to transcriptional changes of the Nrf2-Keap1 pathway and selenoproteins.
944	GSE29396.GPL5175	Remote ischemic preconditioning in on-pump coronary artery bypass graft surgery
945	GSE28821.GPL570	Laser-capture microdissected invasive micropapillary carcinomas of the breast
946	GSE9489.GPL570	Analyses of heterogeneous renal allograft biopsies reveal conserved rejection signatures and molecular pathways I
947	GSE25639.GPL570	A mouse model of deregulation of the malt1 oncogene recapitulates the pathogenesis of human malt lymphoma
948	GSE25941.GPL570	Effects of age on the skeletal muscle transcriptome
949	GSE45986.GPL6884	A transcriptomic analysis of a Caucasian family cohort of high risks for the metabolic syndrome [HumanWG-6 v3.0]
950	GSE46862.GPL6244	Predicting multi-class responses to preoperative chemoradiotherapy in rectal patients
951	GSE33272.GPL4133	Transcriptome analysis of primary human CD4+ T-cell activation
952	GSE40611.GPL570	Gene expression data of parotid tissue from Primary Sjogren’s Syndrome and controls
953	GSE13917.GPL570	Complement receptor 2/CD21– human naive B cells contain mostly autoreactive unresponsive clones
954	GSE14533.GPL6480	A gene expression signature classifying telomerase and ALT immortalization
955	GSE17189.GPL570	Molecular Classification of AIDS-Related Lymphomas
956	GSE28490.GPL570	mRNA expression profiling of human immune cell subset (Roche)
957	GSE18155.GPL96	Malignant Germ Cell Tumors Display Common microRNA Profiles Resulting in Global Changes in Expression of mRNA Targets
958	GSE12777.GPL570	Gene expression profiling of 51 human breast cancer cell lines
959	GSE30174.GPL570	Molecular-genetic correlates of fatigue in cancer patients receiving localized external beam radiation therapy
960	GSE38792.GPL6244	Visceral fat trancriptome in obstructive sleep apnea
961	GSE23036.GPL571	Gene expression signatures and molecular markers associated with clinical outcome in locally advanced head and neck carcinoma
962	GSE32569.GPL570	Expression data for Cediranib in Metastatic ASPS
963	GSE14281.GPL6480	Regulatory and conventional T-cells
964	GSE14232.GPL6480	Transcriptome analysis of freshly sorted and expanded regulatory and conventional T cells
965	GSE20257.GPL570	Smoking-induced Disarray of the Apical Junctional Complex Gene Expression Architecture in the Human Airway Epithelium
966	GSE25299.GPL6480	Genomic profiling combined with gene expression profiling in primary central nervous system lymphoma
967	GSE25297.GPL6480	Genome-wide gene expression comparison (primary central nervous system lymphoma (PCNSL) vs normal lymph node)
968	GSE2125.GPL570	isolated alveolar macrophages
969	GSE35602.GPL6480	microRNA and Gene expression profiles in colorectal cancer stromal tissue
970	GSE26635.GPL8238	Expression data of rhabdomyosarcoma cells and spheres
971	GSE25518.GPL570	Testis developmental gene expression in cryptorchid boys at risk of azoospermia
972	GSE34309.GPL571	Gene expression profiles of fibroblasts and fibroblast-reprogrammed induced pluripotent stem cells (iPSCs) from childhood cerebral adrenoleukodystrophy patients and healthy controls
973	GSE18454.GPL570	Analysis of normal lung cells treated with 5-aza-dC to induce DNA demethylation
974	GSE37543.GPL6480	Subtype-specific response to bevacizumab is reflected in the metabolome and transcriptome of breast cancer xenografts
975	GSE24795.GPL570	Gene Expression differences between replication error deficient and proficient colorectal cancers: the dominant role of deletions in 3’UTR poly T sequences
976	GSE23340.GPL6244	Whole gene expression profiling: A study for analysing the gene expression of the retinal stem cells and the differentiated cells
977	GSE13280.GPL96	Gene expression analysis of paediatric acute lymphoblastic leukaemia
978	GSE27447.GPL6244	FZD7 Plays a Critical Role in Triple Negative Breast Cancer Proliferation
979	GSE28272.GPL6947	Genome-wide analysis of Prokineticin-1-regulated genes in human term myometrium
980	GSE19123.GPL570	Lactic acidosis triggers starvation response with distinct metabolic profiles
981	GSE9067.GPL4133	Myeloma IRF4 target genes - Agilent
982	GSE35428.GPL570	Transcriptional profiling of clinically relevant SERMs and SERM/estradiol complexes in a cellular model of breast cancer
983	GSE34465.GPL6244	Expression data from periphereal blood lymphocytes of metastatic renal cell carcinoma patients pre and post therapy as well as 9 healthy controls
984	GSE38312.GPL570	autologous pairs of cutaneous melanocyte and melanoma cell cultures
985	GSE46928.GPL96	Downstream Signaling Modeling of Cancer Signaling Pathways Enables Systematic Drug Respositioning for Subtypes of Breast Cancer Metastases
986	GSE18312.GPL5175	Gene Expression in Blood in Scizophrenia and Bipolar Disorder
987	GSE24849.GPL570	Human CD34+-derived erythoblast (polychromatophilic and orthochromatic) response to co-culture with Plasmodium falciparum 3D7
988	GSE14315.GPL570	Effects of demethylation on lung cancer cell lines
989	GSE31908.GPL570	Primary Lung Cancer Specimens
990	GSE22083.GPL96	Expression data from human skin exposed to solar-simulated radiation with or without sunscreen
991	GSE28327.GPL570	Genome-wide profiling of tumor cells in multiple myeloma
992	GSE18696.GPL570	Comparison of human lower and upper entorhinal cortex layers gene expression
993	GSE33271.GPL4133	Expression of motor proteins in transgenic HeLa cell lines
994	GSE27389.GPL6244	Substitutions in the KRas oncogene determine protein behavior: Implications for signaling and clinical outcome.
995	GSE20436.GPL570	Expression data from Gambian children with and without the clinical signs of active trachoma: U133 Plus2.0 array
996	GSE30516.GPL570	Dynamic re-wiring of apoptotic signaling networks enhances tumor cell killing by DNA damage
997	GSE2723.GPL571	Small Sample Amplification Technologies
998	GSE1825.GPL96	SRBCT
999	GSE18606.GPL6480	Transcript abundance patterns in Kawasaki disease patients IVIG-resistance
1000	GSE36553.GPL6947	mRNA profiling during infection with H1N1 influenza A virus (A/Mexico/InDRE4487/H1N1/2009)
1001	GSE22901.GPL4133	Determining IRF4 target genes using RNA interference in ABC-DLBCL and MM
1002	GSE26378.GPL570	Expression data from validation cohort of children with septic shock
1003	GSE22225.GPL570	CLN3 patients with differing progression of the disease
1004	GSE30806.GPL570	Expression profiling in VCP-associated myopathy
1005	GSE41216.GPL16100	Genome-wide profiling of methylation identifies novel targets with aberrant hypermethylation and reduced expression in low-risk myelodysplastic syndromes.
1006	GSE15156.GPL571	Gene expression analysis of HPV-immortalized keratinocytes
1007	GSE37352.GPL15454	Transcription poisoning by topoisomerase I is controlled by gene length, splice sites and miR-142-3p
1008	GSE34788.GPL6244	Genomic signatures of a global fitness index in a multi-ethnic cohort of women
1009	GSE23171.GPL4133	CRTC2 couples genotoxic stress and plasma cell differentiation in the germinal center
1010	GSE23169.GPL4133	Transcriptional profiling of Ramos germinal center B cells
1011	GSE45758.GPL571	Expression Data from 24 orthotopic tumors grown in the pancreas of mice +/- MEK inhibitor PD0325901
1012	GSE15777.GPL571	Spontaneous regression of chronic lymphocytic leukemia: clinical and biological features of 9 cases
1013	GSE37203.GPL96	Barrett's esophageal tissues and esophageal adenocarcinoma specimens
1014	GSE14328.GPL570	Three non-invasive protein biomarkers for solid-organ transplant rejection found through integrative genomics
1015	GSE32901.GPL6244	Expression data for effector T cells
1016	GSE29016.GPL6947	Relation between smoking history and gene expression profiles in lung adenocarcinomas
1017	GSE18583.GPL9454	Baseline skeletal muscle gene expression
1018	GSE15935.GPL570	Expression data from 'naïve' and HVC-replicon containing Huh7 cells (Clone A cells)
1019	GSE9499.GPL96	DNA methyltransferase 3B (DNMT3B) mutations in ICF syndrome: gene expression analysis
1020	GSE37199.GPL570	Blood mRNA expression signatures derived from unsupervised analyses identify prostate cancers with poor outcome
1021	TCGA-A1-01.RNASEQ	Breast invasive carcinoma
1022	GSE20181.GPL96	Letrozole (Femara) early and late responses to treatment
1023	GSE14280.GPL570	Comparison of CD4+ T cell function between HIV-1 resistant and HIV-1 susceptible individuals
1024	GSE14278.GPL570	Comparison of CD4+ T cell function between HIV-1 resistant and HIV-1 susceptible individuals (Affymetrix)
1025	GSE24128.GPL96	Cyclin D1 in AL Amyloidosis Baseline Plasma Cells
1026	GSE17778.GPL5175	ENCODE Tier2 cell phenotyping study
1027	GSE46352.GPL6480	Caco-2 cells cultured in the presence of Lactobacillus fermentum strains AGR1485 or AGR1487
1028	GSE1922.GPL96	Leukemia study / K562 cell line
1029	GSE13046.GPL571	Microarray analysis of Huh7 cells treated with IFNa2, OSM or IFNa2 combined with OSM
1030	GSE3790.GPL96	Human cerebellum, frontal cortex [BA4, BA9] and caudate nucleus HD tissue experiment
1031	GSE15090.GPL570	Gene expression profiles in muscle tissue from FSHD patients
1032	GSE25772.GPL6884	Genome-wide microarray analysis of normal human fibroblasts in response to ?-radiation and the radiation induced bystander effect
1033	GSE1140.GPL96	PMBCs and the effect of exercise
1034	GSE32198.GPL6244	Expression data from peripheral blood - blood draws at Pre and Post time points of Methacholine (MCh) inhalation challenge
1035	GSE24514.GPL96	Expression data from human MSI colorectal cancer and normal colonic mucosa
1036	GSE42816.GPL6244	Gene expression propionic patients, carriers, and controls
1037	GSE12622.GPL1708	Tumor-associated stroma derived from primary clinical breast cancer samples (II)
1038	GSE36678.GPL13667	Expression data SK-N-SH cells treated with risperidone
1039	GSE44552.GPL6480	A panel of breast cell lines
1040	GSE22435.GPL570	Expression of Splicing Factor Genes is Reduced in Human Obesity and Contributes to Enhanced Lipogenesis
1041	GSE16354.GPL570	Infection of Lymphatic and Blood Vessel Endothelial Cells (LEC and BEC) with KSHV
1042	GSE14994.GPL3921	Patterns of gene expression and copy-number alterations in VHL disease-associated and sporadic ccRCC
1043	GSE31257.GPL570	Isolation and in vitro expansion of human colonic stem cells
1044	GSE24215.GPL6480	Insulin resistance induced by physical inactivity is associated with multiple transcriptional changes in skeletal muscle in young men
1045	GSE26244.GPL6244	Expression data from cytoplasmic hybrid (cybrid) and rho0 cells
1046	GSE34186.GPL5175	miR-196b targets both oncogenic and tumor suppressor genes in MLL-associated leukemia
1047	GSE14879.GPL570	Gene expression study of anaplastic large cell lymphomas: cellular origin, pathogenesis and relation to Hodgkin lymphoma
1048	GSE13525.GPL570	Carboplatin-induced gene expression changes in vitro are prognostic of survival in epithelial ovarian cancer
1049	GSE20262.GPL96	Interactome analysis of longitudinal pharyngeal infection of cynomolgus macaques by group A Streptococcus
1050	GSE17891.GPL570	Pervasive subtypes of pancreatic ductal adenocarcinoma (PDA) and their differing response to therapy.
1051	GSE39477.GPL4133	Prospective transcriptomic identification and validation of a circulating biomarker panel for human lymphatic vascular insufficiency
1052	GSE11681.GPL96	Expression profiling in LGMD2A muscles
1053	GSE12384.GPL4133	Effect of IL6 level on gene expression changes in Peripheral Blood Mononuclear cells (PBMC) induced by physical activity
1054	GSE29555_4.GPL6947	Gene co-expression networks in human brain predict chromatin modifications in alcohol abusers
1055	GSE38666.GPL570	Molecular Profiling provides evidence of the existence of two functionally distinct classes of ovarian cancer stroma
1056	GSE32527.GPL6244	DNA microarrays of Turner Syndrome induced pluripotent stem cells
1057	GSE29253.GPL3921	Gene expression changes upon Dot1L knockdown and Dot1L inhibitor treatment during reprogramming
1058	GSE21550.GPL570	Effect of Protease-resistant PML-RARa on the leukemogenic potential in a mouse model of Acute Promyelocytic Leukemia
1059	TCGA-09-01.RNASEQ	Ovarian serous cystadenocarcinoma
1060	GSE21610.GPL570	Gene expression analysis in non-failing and failing myocardium pre and post pulsatile and non-pulsatile VAD support
1061	GSE14925.GPL96	Expression data from Non small cell lung cancer cell lines
1062	GSE23010.GPL6884	Role of NFBD1 in global gene expression
1063	GSE12102.GPL570	Overcoming resistance to conventional drugs in Ewing’s sarcoma and identification of molecular predictors of outcome.
1064	GSE38241.GPL4133	Gene expression profiling of normal prostates and prostate cancer metastases
1065	GSE11011.GPL571	eIF4GI Links Nutrient Sensing by mTOR to Cell Proliferation and Inhibition of Autophagy
1066	GSE13367.GPL570	Genome-wide gene expression analysis of mucosal colonic biopsies and isolated colonocytes...
1067	GSE18047.GPL570	Classical and/or alternative NF-kB pathway activation in multiple myeloma pathogenesis
1068	GSE11550.GPL570	Hs 294T Cells Treated with Elesclomol Alone or in Combination with Paclitaxel Compared to DMSO Treated
1069	GSE35006.GPL570	Profiling of p53-responsive genes in human breast cancer cells harboring endogenous ts-p53 E285K
1070	GSE18838.GPL5175	Gene Expression in the Blood of Parkinson's Disease Patients
1071	GSE15773.GPL570	Expression data from human adipose tissue
1072	GSE21293.GPL570	Periostin, a cell adhesion molecule, facilitates invasion in the tumor microenvironment and annotates a novel tumor invasive signature in esophageal cancer
1073	GSE16091.GPL96	Gene expression profiles of human osteosarcoma, set2
1074	GSE20060.GPL3921	Expression of human aortic endothelial cells treated with or without oxidized phospholipids
1075	GSE31715.GPL6947	Metronomic doxorubicin blocks HIF-1a-mediated responses in sarcomas and augments the effects of anti-VEGF-A therapy
1076	GSE28005.GPL570	Charaterization of the initial molecular events of adipose tissue development and growth during overfeeding in humans
1077	GSE25400.GPL6244	Reconstituted human epidermis cultures treated with IL-1 family cytokines for 24 hours.
1078	GSE20491_1.GPL6947	Identification of transcripts harboring premature termination codons by NMD inhibition in a panel of CCRCC cell lines
1079	GSE38104.GPL6244	Retained heterodisomy is associated with high gene expression in hyperhaploid inflammatory leiomyosarcoma
1080	GSE37992.GPL6244	Retained heterodisomy is associated with high gene expression in hyperhaploid inflammatory leiomyosarcoma (Expression)
1081	GSE25145.GPL570	MEK5 is Activated by Shear Stress, Activates ERK5 And Induces KLF4 To Modulate TNF Responses in Human Dermal Microvascular Endothelial Cells
1082	GSE9963.GPL96	Gene expression data on human optic nerve head astrocytes
1083	GSE9939.GPL96	Gene expression data on human optic nerve head astrocytes in normal Caucasian and African americans
1084	GSE13886.GPL4133	Response of p53 isogenic colorectal cancer panel to 12 Gy gamma irradiation
1085	GSE21252.GPL96	Classical Hodgkin lymphoma shows epigenetic features of an abortive plasma cellular differentiation: expression of A/T-treated vs. untreated B-cell lines
1086	GSE35168.GPL4133	Transcriptional profiling of Lung H1299-BRG1 inducible cells
1087	GSE31348.GPL570	Tuberculosis Patients Blood Gene Expression Through Treatment
1088	GSE30915.GPL6244	Transcriptomic Signature of Trophoblast Differentiation in a Human Embryonic Stem Cell Model
1089	GSE23741.GPL570	Expression data from untreated and rottlerin-treated normal and systemic sclerosis-derived human fibroblasts
1090	GSE6869.GPL570	Expression data from human liver cell line induced by PCB77
1091	GSE36179.GPL571	MDA-MB-231 eIF4E RIP-CHIP
1092	GSE33658.GPL570	A phase II neoadjuvant trial of anastrozole (A), fulvestrant (F) and gefitinib (I - iressa) in patients with newly diagnosed estrogen receptor positive breast cancer
1093	GSE12941.GPL5175	Expression data of hepatocellular carcinoma and adjacent liver tissues
1094	GSE39136.GPL571	Expression data from U2OS ER-E2F1 cells after FOXO knockdown and E2F1 activation
1095	GSE26858.GPL6480	SMAD3 targets in A549 lung epithelial cells
1096	GSE29796.GPL570	Transcriptional Differences between Normal and Glioma-Derived Glial Progenitor Cells Identify a Core Set of Dysregulated Genes.
1097	GSE21912.GPL570	The Polycomb Group Protein Bmi-1 is essential for the growth of Multiple Myeloma cells
1098	GSE12762.GPL6244	Effect of 4-Hydroxynonenal on gene expression. Comparison of HSF1-siRNA silenced vs control cells
1099	GSE20602.GPL96	Human Nephrosclerosis Triggers a Hypoxia-Related Glomerulopathy
1100	GSE21644.GPL570	FN1 expression is a marker of radioresistance in head and neck squamous cell carcinoma
1101	GSE29449.GPL5175	Global gene expression response to BET inhibition in two cancer cell lines
1102	GSE28133.GPL570	Transcriptomic analysis of human retinal detachment (RD) reveals both inflammation and photoreceptor death
1103	GSE11524.GPL570	The platelet transcriptome reveals changes in arginine metabolic pathways in patients with sickle cell disease
1104	GSE28686.GPL6244	Peripheral blood RNA expression profiling in illicit methcathinone users reveals effect on immune system
1105	GSE36401.GPL5175	Epigenomic enhancer profiling defines a signature of colon cancer
1106	GSE18088.GPL570	Correlation of molecular profiles and clinical outcome of stage UICC II colon cancer patients
1107	GSE32507.GPL6480	Expression profile of carcinosarcoma (CS), endometrioid adenocarcinoma (EC) and sarcoma (US) of uterine corpus
1108	GSE35463.GPL6244	The chromatin protein Nupr1 regulates RelB-dependent NF-kB events necessary for pancreatic cancer development
1109	GSE10135.GPL570	Cigarette Smoking Induces Overexpression of a Fat Depleting Gene AZGP1 in the Human Airway Epithelium
1110	GSE11881.GPL570	Multiparameter Immune Profiling of Operational Tolerance in Liver Transplantation
1111	GSE17078.GPL96	Cell Adhesion Molecule 1 (CADM1): A Novel Risk Factor for Venous Thrombosis
1112	GSE21429.GPL6480	Regulation of human skin pigmentation in situ by repetitive UV exposure - Molecular characterization of responses to UVA, UVB and SSR
1113	GSE17046.GPL96	Analysis of the Infrared-A radiation induced transcriptom of human skin fibroblasts.
1114	GSE16122.GPL96	A SNP microarray and FISH-based procedure to detect allelic imbalances in multiple myeloma
1115	GSE13591.GPL96	Integrated genomics approach to detect allelic imbalances in multiple myeloma
1116	GSE3846.GPL96	Influence of beverages on blood gene expression
1117	GSE22143.GPL6244	Transcriptomic impact of microRNAs-449 or microRNAs-34 overexpression in proliferating human airway epithelial cells
1118	GSE13828.GPL570	Induced pluripotent stem cells from a spinal muscular atrophy patient
1119	GSE27011.GPL6244	Expression data from severe asthmatics, mild asthmatics and healthy controls
1120	GSE3911.GPL96	60 samples obtained at relapse
1121	GSE4773.GPL570	Greene-5P01NS017771-220003
1122	TCGA-KO-01.RNASEQ	Kidney Chromophobe
1123	GSE29276.GPL6244	Gene expression patterns in response to GATA2 (WT and mutants) in HL-60 cells
1124	GSE21440.GPL5188	Gene expression analysis of pancreatic cancer associated fibroblasts
1125	GSE18811.GPL570	Transcriptome Analysis and Molecular Signature of Human Retinal Pigment Epithelium
1126	TCGA-B2-01.RNASEQ	Kidney renal clear cell carcinoma
1127	GSE17306.GPL570	Plasma cells from 52 patients with multiple myeloma: mRNA and miRNA expression profiling
1128	GSE13059.GPL570	Expression data from short-time cultured primary cells derived from colorectal adenocarcinoma
1129	GSE43090.GPL6480	Exression profiling of 9-cisRA in adrenocortical carcinoma cell line
1130	GSE36572.GPL570	Synergistic effects of TRAIL and taurolidine on soft tissue sarcoma cell lines
1131	GSE30355.GPL570	Human keratinocytes have a response to injury that upregulates CCL20 and other genes linking innate and adaptive immunity
1132	TCGA-EK-01.RNASEQ	Cervical squamous cell carcinoma and endocervical adenocarcinoma
1133	GSE21592.GPL571	Genome-wide gene expression profiling of human narcolepsy
1134	GSE3284.GPL96	A network-based analysis of systemic inflammation in humans
1135	GSE11324.GPL570	Genome-wide analysis of estrogen receptor binding sites
1136	GSE27555.GPL6480	Preactivation of the interferon signaling in liver is correlated with non-response to interferon alpha therapy in patients chronically infected with hepatitis B virus
1137	GSE18226.GPL570	Expression data from human iPS cells and fibroblasts
1138	GSE18111.GPL570	Human iPS cells and fibroblasts
1139	GSE26101.GPL96	Histone acetylation and DNA demethylation of T-cells result in an anaplastic large cell lymphoma-like phenotype.
1140	GSE29746.GPL4133	Transcriptional analysis of normal and pathological synovial fibroblasts
1141	GSE30074.GPL6244	Expression data from 30 medulloblastomas
1142	GSE24231.GPL4133	Gene expression analysis of Human CD34+ cells derived from bone marrow, mobilized peripheral blood, umbillial cord blood using Agilent Whole Human Genome Oligo Microarrays (one-color)
1143	GSE38431.GPL6244	Gene expression from induced CB-derived neurons at different time of differentiation
1144	GSE21947.GPL96	Gene expression profiles of breast cancer subtypes are detectable in histologically normal breast epithelium
1145	GSE42913.GPL6244	A comprehensive gene expression analysis of resistance formation upon metronomic cyclophosphamide therapy
1146	GSE34911.GPL6480	Characterization of T-rapamycin cells by gene expression profiling
1147	GSE1615.GPL96	Theca cell gene expression
1148	GSE13009.GPL571	MCF7 EGF, HRG stimulation
1149	GSE31360.GPL4133	CPG stimulation for Gene Expression of mutated B-CLL
1150	GSE29998.GPL6947	Deep sequencing of gastric carcinoma reveals somatic mutations relevant to personalized medicine [Illumina mRNA expression array data]
1151	GSE24901.GPL6947	Therapeutic globin expression in thalassemia patient induced pluripotent stem cells from genomic safe harbors
1152	GSE20247.GPL6884	C-peptide and/or transforming growth factor beta 1 effect on human proximal tubular cell line
1153	GSE11341.GPL96	Lung selective gene responses to alveolar hypoxia
1154	GSE28672.GPL5188	Son Maintains Accurate Splicing of Pre-mRNAs Encoding Chromatin Modifiers
1155	GSE19987.GPL571	Germline Mutations in TMEM127 Confer Susceptibility to Pheochromocytoma
1156	GSE35202.GPL5175	Transcriptome Sequence Analysis of Pediatric Acute Megakaryoblastic Leukemia Identifies An Inv(16)(p13.3;q24.3)-Encoded CBFA2T3-GLIS2 Fusion Protein As a Recurrent Lesion in 39% of Non-Infant Cases [2010]
1157	GSE9656.GPL570	Gene Expression Profiling Reveals Biological Insights into the Pathophysiology of Waldenströms macroglobulinemia
1158	GSE28076.GPL6480	The addition of chromosome 8 leads to characteristic dysregulation of gene expression on all chromosome and transformed-associated phenotypes
1159	GSE4218.GPL570	Spheroid Formation and Recovery of Human T98G Glioma Cells at Ambient Temperature
1160	GSE34608.GPL6480	Gene and microRNA expression in pulmonary tuberculosis and sarcoidosis
1161	GSE21037.GPL6244	L1 retrotransposition in neurons is mediated by MeCP2
1162	GSE14926.GPL570	Analysis of the impact of the method of cell selection on the gene expression profile of human CD4 and CD8 T cells
1163	GSE42669.GPL6244	Patient specific orthotopic glioblastoma xenograft models recapitulate the histopathology and biology of human glioblastomas in situ (gene expression)
1164	GSE1133.GPL96	tissue-specific pattern of mRNA expression
1165	GSE30240.GPL570	Expression data from 5 human cell lines exposed to IR (5 Gy)
1166	GSE2225.GPL96	Letrozole-, Anastrozole- and Tamoxifen-Responsive Genes in MCF-7aro Cells
1167	GSE11309.GPL570	In vitro monocyte-differentiated dendritic cells (moDCs) obtained from APECED patients and healthy controls.
1168	GSE37761.GPL6480	Differentiation of Human Embryonic Stem Cells under Hypoxia Conditions
1169	GSE30540.GPL570	A new classification of chromosome instability (CIN) phenotype, CIN-high and CIN-low
1170	GSE13738.GPL570	Human CD4+ memory T cells are preferential targets for bystander activation and apoptosis
1171	GSE17239.GPL5175	MYC Transactome Mapped by Global Array-based Nuclear Run-on (ANRO - Affymetrix)
1172	GSE2888.GPL96	Gender differences in PAX and PAX-GRP samples
1173	GSE37485.GPL3921	Expression data of pre-stasis cultured HMEC
1174	GSE41986.GPL6480	Immune and tumor cell gene expression from node positive and node negative breast cancers' primary tumor, lymph nodes and peripheral blood
1175	GSE34573.GPL570	A Global View of the Oncogenic Landscape in Nasopharyngeal Carcinoma:An Integrated Analysis at the Genetic and Expression Levels
1176	GSE13466.GPL7144	Acute effects of different dietary fatty acids on the gene expression profiles of PBMCs of healthy young men
1177	GSE20681.GPL4133	Whole Blood Cell Gene Expression Profiling in Patients with Coronary Artery Disease from the PREDICT Trial
1178	GSE33478.GPL6244	Genome-wide DNA methylation and gene expression analyses of monozygotic twin discordant for intelligence levels
1179	GSE18323.GPL571	Expression data from a malaria vaccine trial (HG-U133A2.0 and U133 Plus 2.0)
1180	GSE4045.GPL96	Classification of serrated colorectal tumors
1181	GSE34234.GPL6244	Microarrays analysis of anti-Enterovirus 71 activity of Heparin
1182	GSE22842.GPL570	The effects of SMYD2 overexpression on ectopic RB in SAOS cells
1183	GSE24369.GPL6244	Gene expression profiling of low-grade fibromyxoid sarcoma (LGFMS)
1184	GSE2034.GPL96	Patient clinical parameters header descriptions
1185	GSE15212.GPL4133	Identification and validation of NOL5A and RPS2 as potential therapeutic targtes in colorectal cancer
1186	GSE32526.GPL570	Expression data from breast cancer tumor-initiating cells
1187	GSE45161.GPL9324	Expression data from in vivo experiment comparing untreated controls with animals treated with bevacizumab (Avastin)
1188	GSE17466.GPL570	Gene expression in iPrEC cell line transfected with wild-type USP2A, mutant USP2A, or empty vector.
1189	GSE22900.GPL4133	Highly Recurrent MYD88 Mutations That Promote Human Lymphoma Cell Survival
1190	GSE39042.GPL570	Expression data from MDA-MB-231 cells exposed to hypoxia and/or paclitaxel or epirubicin
1191	GSE13314.GPL570	Gene expression profiling of pulmonary MALT lymphoma
1192	GSE27659.GPL570	BRAF Mutation Is Rare in Advanced-Stage Low-Grade Ovarian Serous Carcinomas
1193	GSE10890.GPL570	mRNA Breast Cancer Cell Line Profiles
1194	GSE29981.GPL570	Expression data from human endometrium
1195	GSE20710.GPL570	Integrative analysis of gene expression profiling and genomic copy number in Gastrointestinal Stromal Tumors
1196	GSE20708.GPL570	Gene expression data from GIST with KIT mutation
1197	GSE23343.GPL570	Expression data from human liver with or without type 2 diabetes
1198	GSE21298.GPL5175	Profiling wt SOD versus ALS SOD1(G93A) mutant
1199	GSE32607.GPL96	Human lymphocyte activation during the G0 to G1 transition
1200	GSE29959.GPL570	Human T-ALL cell line response to inhibition of Notch signaling
1201	GSE39088.GPL570	Down-regulation of Interferon signature in systemic lupus erythematosus patients by active immunization with Interferon alpha-Kinoid
1202	GSE12211.GPL571	Gene expression of CML CD34+ cells during Imatinib therapy
1203	GSE13294.GPL570	Expression data from primary colorectal cancers
1204	GSE48311.GPL570	Time-dependent changes in gene expression after endotoxinic challenge followed by LR12-scrambled or LR12 treatment.
1205	GSE14519.GPL570	Expression data from multiple myeloma cells treated with arsenic
1206	GSE17400.GPL570	Dynamic Innate Immune Responses of Human Bronchial Epithelial Cells against SARS-CoV and DOHV infection
1207	GSE19982.GPL570	Gene expression discriminates chromophobe renal cell carcinoma and oncocytoma
1208	GSE37211.RNASEQ	DPN and Tamoxifen treatments of parathyroid adenoma cells
1209	GSE14028.GPL4133	An Integrated Network of Androgen Receptor and TMPRSS2-ERG Gene Fusion in Prostate Cancer Progression (I)
1210	GSE13837.GPL570	Adapted Boolean Network Models for Extracellular Matrix Formation
1211	GSE11882.GPL570	Gene expression changes in the course of normal brain aging are sexually dimorphic
1212	GSE29111.GPL570	Characterisation of Myocardial Infarction and Unstable Angina with mRNA Profiles from Whole Blood of individual patients
1213	GSE32455.GPL6244	Cancer stem cell subpopulations within the CD44high human breast cancer stem cell compartment
1214	GSE27914.GPL570	Expression data from LNCap cell line treated with COP1 (RFWD2), ETV1, and JUN siRNAs
1215	GSE31472.GPL570	Host cell gene expression in Influenza A/duck/Malaysia/F118/08/2004 (H5N2) infected A549 cells at 2, 4, 6, 8, and 10 hours post infection
1216	GSE24810.GPL570	Dissecting the signalling pathways underlying cellular senescence
1217	GSE17618.GPL570	Inflammatory gene profiling of Ewing sarcoma family of tumors (set A)
1218	GSE17475.GPL96	Expression data from lung adenocarcinoma
1219	GSE11886.GPL570	Gene expression analysis of macrophages from ankylosing spondylitis patients reveals interferon-gamma dysregulation
1220	GSE18300.GPL5188	Hypoxia related splice variants in HNSCC
1221	GSE28044.GPL570	Expression data from non-malignant fallopian tube epithelium
1222	TCGA-KS-01.RNASEQ	Thyroid carcinoma
1223	GSE22010.GPL6244	TMPRSS2:ERG promotes invasiveness and epithelial to mesenchymal transition in prostate cancer model
1224	GSE20916.GPL570	Modeling oncogenic signaling in colon tumors by multidirectional analyses of microarray data
1225	GSE34670.GPL96	Gene expression in pediatric cALL
1226	GSE17588.GPL96	Goat Model for CML
1227	GSE39681.GPL6480	Transcriptional imprinting of transmigrating neutrophils on T84 intestinal epithelial cells
1228	GSE46538.GPL570	Expression data from PDE1C knockdown glioblastoma short-term cultures
1229	TCGA-FI-01.RNASEQ	Uterine Corpus Endometrioid Carcinoma
1230	GSE19959.GPL570	Premature progesterone rise
1231	TCGA-FE-01.RNASEQ	Thyroid carcinoma
1232	GSE19728.GPL570	Expression data from different grades (WHO) of astrocytomas (ACM)
1233	GSE31432.GPL6947	Defining the molecular response to trastuzumab, pertuzumab and combination therapy in ovarian cancer
1234	GSE28792.GPL570	Polydextrose fermentation metabolite effect on Caco-2 colon cancer cells
1235	GSE20491_2.GPL6947	Identification of transcripts harboring premature termination codons by NMD inhibition in a panel of CCRCC cell lines
1236	GSE12939.GPL96	Global gene expression changes including drug metabolism and disposition induced by three-dimensional culture of HepG2
1237	GSE10438.GPL96	Gene Expression Study of Background, Progenitor and Stem Cell Populations from Human Umbilical Cord Blood
1238	GSE18760.GPL6480	IMR90 bystander experiment 0.5 Gy alpha particle
1239	GSE24767.GPL6947	Integrative responses to IL-17 and TNF-a in human keratinocytes account for key inflammatory pathogenic circuits in psoriasis
1240	GSE22306.GPL571	Integrative genomics identifies molecular alterations that differentiate superficial spreading and nodular melanoma
1241	GSE33615.GPL4133	Whole genome gene expression profiling in Adult T-cell Leukemia (ATL) cells and in Normal CD4+ T-cells
1242	GSE3678.GPL570	PTC versus paired normal thyroid tissue
1243	GSE33482.GPL6480	Gene Expression Profile of Cisplatin Resistance in Ovarian Cancer Cell Lines
1244	GSE12155.GPL570	Characterization of a Colony Assay Used to Investigate Endothelial Progenitor Cells
1245	GSE19314.GPL570	Sarcoidosis-specific markers from whole blood gene expression
1246	GSE3524.GPL96	Association b/w gene expression profile &amp; tumor invasion in OSCC
1247	GSE38618.GPL6244	Relevance of Chromosome 2p Gain in Early Binet Stage A Chronic Lymphocytic Leukemia
1248	GSE21541.GPL570	An integrative multi-dimensional genetic and epigenetic strategy to identify aberrant genes and pathways in cancer
1249	GSE47727.GPL6947	Global peripheral blood gene expression study and trans-eQTLs [HumanHT-12 V3.0]
1250	GSE44247.GPL6244	Lipoprotein lipase in chronic lymphocytic leukemia - strong biomarker with lack of functional significance
1251	GSE16795.GPL96	Affymetrix HG-U133A gene expression profiles of 39 human breast cancer cell lines
1252	GSE24362.GPL570	Epstein Barr virus Nuclear Antigen 3C regulated genes in Lymphoblastoid Cell Lines
1253	GSE47871.GPL13667	Antitumoral activity of acadesine and rituximab in MCL
1254	GSE29008.GPL570	Human colon epithelial cells treated with Clostridium difficile Toxins A and B
1255	GSE30377.GPL96	Human Hematopoietic and Leukemic Stem Cell Gene Expression Profiles
1256	GSE38628.GPL6244	Analysis of gene expression during Calcium induced differentiation of human primary keratinocytes (NHEK)
1257	GSE5054.GPL96	Effect of INF-gamma and IL1-beta on thyroid cells
1258	GSE19642.GPL6480	Expression profiling of HeLa Tet-off cells expressing Flag-tagged version of WT NIPP1 or PP1 binding mutant of NIPP1.
1259	GSE2450.GPL96	Endothelial cells and atorvastatin
1260	GSE12606.GPL570	HLA ligand profiles of primary renal cell carcinoma maintained in metastases.sue
1261	GSE37317.GPL96	Gene expression profiling of 19 bladder cancers from the University of Virginia
1262	GSE13355.GPL570	Gene expression data of skin from psoriatic patients and normal controls
1263	GSE15258.GPL570	Whole blood transcript profiling of rheumatoid arthritis patients
1264	GSE20677.GPL570	Gene Expression in Gold Nanoparticle Oligonucleotide Complexes treated Primary Immune Cells
1265	GSE12666.GPL571	Profiling of novel p53-inducing compounds
1266	GSE28694.GPL570	Differentially expressed genes after treatment with chemotherapy in breast cancer and their correlation with pathologic good response (Miller &amp; Payne grades 4 and 5)
1267	GSE2485.GPL96	Gene expression of pseudopalisading cells in human glioblastoma
1268	GSE9676.GPL96	Effects of sex and age on skeletal muscle gene expression in normal men and women
1269	GSE29873.GPL6480	Cancer-related epigenome changes associated with reprogramming to induced pluripotent stem cells
1270	GSE29870.GPL6480	Cancer-related epigenome changes associated with reprogramming to induced pluripotent stem cells (expression data)
1271	GSE13818.GPL570	HIF inhibitor compounds, Zimmer et al.
1272	GSE16625.GPL570	5-azacytidine and entinostat treatment of patients with MDS, chronic myelomonocytic leukemia (CMMoL), and high risk AML
1273	GSE23772.GPL6884	Why does HAMLET preferentially kill tumor cells? p38-dependent death in tumor but up-regulation of innate immunity in healthy, differentiated cells
1274	GSE22030.GPL4133	HO-1 modulates the expression of genes involved in inflammation, angiogenesis, proliferation, apoptosis and cell adhesion in human lung cancer cells.
1275	GSE36547.GPL570	Assessment of Ex Vivo Prostaglandin pathway activation in HSCs
1276	GSE20185.GPL6947	Analysis of genes in HNSCC cells regulated following exposure to cisplatin and involved in tumourigenesis
1277	GSE38528.GPL5175	A Validated Gene Signature from Peripheral Blood Mononuclear Cells in Pulmonary Hypertension Associated with Sickle Cell Disease
1278	GSE29884.GPL570	Gene expression data from cultured cells or from nude mice xenografts
1279	GSE12108.GPL570	Microarray analysis of human monocytes infected with Francisella tularensis
1280	GSE11355.GPL6823	Mucosal responses of healthy humans to exponentially growing or stationary Lactobacillus plantarum bacteria
1281	GSE20163.GPL96	Systematic meta-analysis and replication of genome-wide expression studies of Parkinson's disease: 2
1282	GSE45042.GPL6480	Cell host-response to infection with novel human coronavirus EMC predict potential antivirals and important differences with SARS-coronavirus.
1283	GSE41202.GPL6244	Comparisons of transcriptome among several human iPSC clones derived from different origin and different donors
1284	GSE19151.GPL571	Whole Blood Gene Expression Profiles Distinguish Patients with Single versus Recurrent Venous Thromboembolism
1285	GSE31327.GPL5175	Expression data of MED12 full-length and domain deleted construct overexpression and RNAi knockdown in HEK293 cells.
1286	GSE23515.GPL6480	Radiation responses in peripheral white blood cells of smokers and non-smokers
1287	GSE11103.GPL570	Study of human immune and memory T cells using microarray
1288	GSE23361.GPL5188	Significant Downregulation of Platelet Gene Expression in Metastatic Lung Cancer
1289	GSE30105.GPL4133	CPG stimulation for Gene Expression of unmutated B-CLL
1290	GSE32964.GPL6947	Identification of novel candidate oncogenes in chromosomal region 17p11.2-p12 in human osteosarcoma
1291	GSE20297.GPL570	The effects of terbutaline or GW9508 on TNF-alpha and IFN gamma (TNF-alpha + IFN gamma) stimulation by HaCaT
1292	GSE18887.GPL96	Transcriptome Profiles of Early Organogenesis in Human Embryos and Integrative Mining for Underlying Molecular Network
1293	GSE5058.GPL570	Airway epithelium, small airways, normal non-smokers, phenotypic normal smokers, smokers with COPD and early COPD
1294	GSE5060.GPL570	Airway epithelium, large and small airways, phenotypically normal smokers, non-smokers, early COPD and COPD
1295	GSE16696.GPL570	Smoking is Associated with Shortened Airway Cilia
1296	GSE26867.GPL6947	Nociceptor differentiation from pluripotent cells
1297	GSE20171.GPL4133	Bifidobacterium bifidum BF-1 Suppresses Helicobacter pylori-Induced genes in Human Epithelial Cells
1298	GSE27034.GPL570	Gene expression profiling of peripheral blood mononuclear cells in the setting of peripheral arterial disease
1299	GSE29638.GPL5175	Gene level expression profiling of colorectal cancer tissue samples
1300	GSE27237.GPL13158	The Genetic Basis of Hypodiploid Acute Lymphoblastic Leukemia
1301	GSE33054.GPL570	Modeling lethal prostate cancer variant with small cell carcinoma features
1302	GSE32967.GPL570	Modeling lethal prostate cancer variant with small cell carcinoma features [expression profile]
1303	GSE47130.GPL570	Vector-transduced neurons transcriptome profiles
1304	GSE9992.GPL96	Molecular and transcriptional characterization of chromosome 17p loss in chronic lymphocytic leukemia, experiment A
1305	GSE11038.GPL96	Molecular and transcriptional characterization of chromosome 17p loss in chronic lymphocytic leukemia
1306	GSE22759.GPL570	Expression data from cell lines originating from patients with multiple myeloma, plasmacytoma and diffuse large B-cell lymphoma
1307	GSE10282.GPL570	In-transit extremity melanoma I
1308	GSE1657.GPL96	Adipocyte Differentiation
1309	GSE24986.GPL6244	Response of A549 cells treated with Aspergillus fumigatus
1310	GSE11791.GPL570	Estrogen- and Myc-regulated genes in MCF-7 breast cancer cells
1311	GSE35661.GPL570	A transcriptional map of the impact of endurance exercise training on skeletal muscle phenotype
1312	GSE28735.GPL6244	Microarray gene-expression profiles of 45 matching pairs of pancreatic tumor and adjacent non-tumor tissues from 45 patients with pancreatic ductal adenocarcinoma
1313	GSE9250.GPL570	Genomic profiling in CLL and subtypes of del13q14
1314	GSE10700.GPL570	Time course of NHBE cells exposed to whole cigarette smoke
1315	GSE27924.GPL570	Microarray data for rejuvenation experiments through reprogramming
1316	GSE22460.GPL6480	Combined miRNA and mRNA analysis of CD133(+) and CD34(+) cells
1317	GSE9865.GPL570	Expression profile of dermal fibroblasts reprogrammed to a pluripotent state
1318	GSE9195.GPL570	Predicting prognosis using molecular profiling in estrogen receptor-positive breast cancer treated with tamoxifen
1319	GSE35818.GPL6480	A panel of hepatocellular carcinoma cell lines recapitulates the molecular subtypes of the human disease: A model for targeted drug development
1320	GSE27220.GPL570	Transcriptional effects of 1,25 dihydroxi-vitamin D3 physiological and supra-physiological concentrations in breast cancer organotypic culture
1321	GSE12187.GPL570	Biomarkers for Early and Late Stage Chronic Allograft Nephropathy by Genomic Profiling of Peripheral Blood
1322	TCGA-G3-01.RNASEQ	Liver hepatocellular carcinoma
1323	GSE3912.GPL96	First bone marrow relapse with or without initial diagnosis
1324	GSE48761.GPL6244	Expression profiling of skin fibroblast and iPSC from Werner Syndrome
1325	GSE4600.GPL570	Identifying targets of MeCP2 during neuronal maturational differentiation
1326	GSE29889.GPL10526	Gene expression of a variety of Huh-7 derived hepatoma cells and their susceptibility to infection by JHF1 HCV in the HCV cell culture system.
1327	GSE36542.GPL5175	Protein Arginine Methyltransferase 6 dependent gene expression and splicing: Association with breast cancer outcomes
1328	GSE9103.GPL570	Skeletal Muscle Transcript Profiles in Trained or Sedentary Young and Old Subjects
1329	GSE18188.GPL1708	Williams-Beuren syndrome: typical deletions versus atypical deletions of the 7q11.23 region
1330	GSE27831.GPL570	Syntenin-1 is expressed in uveal melanoma and correlates with metastatic progression
1331	GSE33941.GPL6244	Survival transcriptome in coenzyme Q deficiency syndrome
1332	GSE22490.GPL570	Increased placental expression and maternal serum levels of apoptosis-inducing TRAIL in recurrent miscarriage
1333	GSE25143.GPL1708	Characterization of Stem-cell derived Retinal Pigmented Epithelium (RPE)
1334	GSE11812.GPL96	Gene expression profile of cancer cell lines of different origin
1335	GSE13785.GPL570	Novel mediators of eicosanoid and epithelial nitric oxide production in asthma
1336	GSE29917.GPL4133	17beta-estradiol (E2)-regulated gene expression across time in estrogen-dependent and estrogen deprivation-resistant MCF-7-derived breast cancer cell lines.
1337	GSE16357.GPL570	Effects of HHV8 infection in lymphatic endothelial cells
1338	GSE32719.GPL570	Expression data from human bone marrow hematopoietic stem cells
1339	GSE15765.GPL571	Identification of cholangiocarcinoma-like gene expression traits in hepatocellular carcinoma
1340	GSE35728.GPL6480	Prolonged halting of gene expression in early G1 arrest by inhibition of CDK4/CDK6 reprograms myeloma cells for cytotoxic killing
1341	GSE36418.GPL6884	Genome wide expression in ADAMTS13-deficient thrombotic thrombocytopenic purpura TTP
1342	GSE24065.GPL6480	Crossroads of the p53, ER, NFkB stress response networks
1343	GSE21565.GPL4133	Microarray analysis of genes impacted by 5 day knockdown of SLC24A5 in normal human melanocytes.
1344	GSE16837.GPL570	Gene expression data from S. aureus-exposed neutrophils
1345	GSE27876.GPL6480	in vivo and in vitro study of asthma
1346	GSE1364.GPL96	Long-Term Storage of Human Cells at Ambient Temperature
1347	GSE22598.GPL570	Clinical significance of UNC5B Expression in Colorectal Cancer
1348	GSE26866.GPL571	Combined Use of Laser Capture Microdissection and Microarray Analysis Identifies Locally Expressed Disease-Related Genes in Focal Regions of Psoriasis Vulgaris Skin Lesions
1349	GSE33692.GPL5175	Progression of ductal carcinoma in situ to invasive breast cancer
1350	GSE25136.GPL96	Optimizing molecular signatures for prostate cancer recurrence
1351	GSE40291.RNASEQ	Efficient direct reprogramming of c-Kit- mature amniotic cells into endothelial cells by ETS factors and TGFß suppression
1352	GSE12992.GPL570	Beta-catenin status in pediatric medulloblastomas
1353	TCGA-HC-01.RNASEQ	Prostate adenocarcinoma
1354	GSE9723.GPL96	Gingival Epithelial Cell Transcriptional Responses to Pathogenic Oral Microbial Species.
1355	GSE28073.GPL4133	COMPARISON OF DORSOCERVICAL TO ABDOMINAL SUBCUTANEOUS ADIPOSE TISSUE IN PATIENTS WITH AND WITHOUT ANTIRETROVIRAL THERAPY-ASSOCIATED LIPODYSTROPHY
1356	GSE10174.GPL571	Bioadhesive black rasberry gel effect on gene expression and proinflammatory proteins in human premalignant oral lesions
1357	GSE10961.GPL570	Gene expression profiling of liver metastases from colorectal cancer
1358	GSE28160.GPL570	Significant Effects of Antiretroviral Therapy on Global Gene Expression in Brain Tissues of Patients with HIV-Associated Neurocognitive Disorders
1359	GSE24240.GPL4133	Viral and transgene-free human induced pluripotent stem (iPS) cells using non-integrating Sendai virus (SeV) vectors.
1360	GSE12548.GPL570	EMT Time series in ARPE19
1361	GSE11428.GPL570	Expression data from LNCaP and abl cells
1362	GSE36398.GPL6244	Transcriptional profiling in facioscapulohumeral muscular dystrophy to identify candidate biomarkers
1363	GSE41049.GPL6244	Epigenetic polymorphism and the stochastic formation of differentially methylated regions in normal and cancerous tissues (Gene Expression data)
1364	GSE19249.GPL570	Quantitative Gene Expression Profiling in Formalin-Fixed Paraffin-Embedded Samples by Affymetrix Microarrays
1365	GSE30599.GPL570	EZH2 mutations can be detected in 23% of PICALM-MLLT10 (CALM-AF10) positive acute leukemias
1366	GSE38330.GPL4133	Gene Expression Profiling of Human Pediatric Astrocytomas
1367	GSE45945.GPL6244	TGF-beta1-Induced Gene Expression Changes in HepG2 Cells
1368	GSE10715.GPL570	Expression data from normal and CRC human peripheral blood samples
1369	GSE37711.GPL6244	Expression analysis in parthenogenetic cells through different potency stages
1370	GSE24206.GPL570	Validated Gene Expression Signatures of Idiopathic Pulmonary Fibrosis
1371	GSE22298.GPL571	Human epidermal keratinocytes treated with retinoic acid or thyroid hormone
1372	GSE16891.GPL6480	Human NTERA2 (NT2/D1) cells lines
1373	GSE16858.GPL6480	Human NTERA2 (NT2/D1) cells lines: shZRF1 vs. shRandom during Retinoic Acid (RA) administration
1374	GSE39293.GPL570	Gene expression profiling of cidofovir treatment and resistance inHeLa, HaCaT, and PHK cells
1375	GSE17072.GPL6884	Normal human mammary tissues from BRCA1 mutation carriers, non-BRCA1/2 mutation carriers and normal women
1376	GSE10575.GPL570	Migratory chondrogenic progenitor cells from repair tissue during the later stages of human osteoarthritis
1377	GSE35635.GPL6480	Detection of circadian gene expression in human epidermal suction blister samples
1378	GSE13904.GPL570	Expression profiling across the pediatric systemic inflammatory response syndrome, sepsis, and septic shock spectrum
1379	GSE14286.GPL96	Expression data for biophenotypic leukemia patients treated in St. Jude Children's Research Hospital
1380	GSE12815.GPL3921	PI3K pathway activity in the normal airway of smokers with lung cancer, and in smokers with airway dysplasia
1381	GSE9826.GPL570	Summarizing probe levels of Affymetrix arrays taking into account day-to-day variability
1382	GSE37180.GPL571	Gene expression profiles of ovarian tumor biopsies from Phase I dasatinib trial
1383	GSE32226.GPL5175	Expression data for pharmacogenomics antiplatelet therapy
1384	GSE15641.GPL96	Gene signatures of progression and metastasis in renal cell cancer
1385	GSE27953.GPL5175	Reduction in nuclear speckles and transcriptome de-regulation in fibroblast of intellectually disabled patients with mutations at the FRAXE site
1386	GSE15812.GPL4133	Gene expression changes in PBMCs from metabolic syndrome patients after acute intake of phenol-rich virgin olive oil
1387	GSE43583.GPL5175	Genome wide gene expression in a patient with 15q13.3 homozygous microdeletion syndrome
1388	GSE14407.GPL570	Ovarian Cancer gene expression profiling identifies the surface of the ovary as a stem cell niche
1389	GSE35304.GPL6480	Comparison of the effects of GMCSF, IL-4 and 15kDa Granulysin on elutriated monocytes: a 48 hour time point analysis
1390	GSE20291.GPL96	Transcriptional analysis of putamen in Parkinson's disease
1391	GSE24945.GPL6480	Human skin fibroblast mitochondrial depletion, 0.5 Gy alpha-particle
1392	GSE28827.GPL6947	Rapid identification of prognostic imaging biomarkers for non-small cell lung cancer by leveraging public gene expression microarray data
1393	GSE28826.GPL570	Differentially expressed genes after treatment with chemotherapy in breast cancer and their correlation with pathologic bad response (Miller &amp; Payne grades 1 and 2)
1394	GSE26554.GPL570	Genome-wide association analysis of juvenile idiopathic arthritis identifies a new susceptibility locus at chromosomal region 3q13.
1395	GSE46684.GPL17120	Expression data: Venous malformation-causative TIE2-mutations mediate an AKT-dependent decrease in PDGFB
1396	GSE19500.GPL96	An EGFR autocrine loop encodes a slow-reacting but dominant mode of mechanotransduction in a polarized epithelium
1397	GSE40601.GPL6244	Expression data of inducible stable cell lines overexpressing Ero1alpha WT and Ero1alpha C104A/C131A
1398	GSE13849.GPL570	Expression Signatures in Polyarticular JIA Show Heterogeneity and Offer a Molecular Classification of Disease Subsets
1399	GSE18161.GPL570	Washing protocol
1400	GSE22288.GPL6244	Controlled ErbB receptor dimerization
1401	GSE30465.GPL9987	Asymmetric cancer cell division regulated by AKT, Reactive Oxygen Species (ROS) high versus ROS low mRNA
1402	GSE13715.GPL570	Expression data from Neural Progenitor cells cultured on 2D flat surfaces and in 3D scaffolds
1403	TCGA-G4-01.RNASEQ	Colon adenocarcinoma
1404	GSE17493.GPL6480	Molecular and functional characterization of alloantigen-specific anergic T-cell suitable for cell therapy
1405	GSE18553.GPL6480	Transcriptional analysis of an E2F gene signature as a biomarker of activity of the cyclin-dependent kinase inhibitor PHA-793887 in tumor and skin biopsies from a phase I clinical study
1406	GSE36990.GPL15395	Gene expression profile of PBMCs in response to metreleptin treatment at different time points.
1407	GSE19903.GPL6244	Expression in induced sputum during acute exacerbations in asthmatic children with/without chronic airflow obstruction
1408	GSE36980.GPL6244	Expression data from post mortem Alzheimer's disease brains
1409	GSE9526.GPL570	Expression data from cumulus cells that surround oocytes resulting in early or late cleaving embryos
1410	GSE17048.GPL6947	Multiple Sclerosis Blood Cell mRNA Transcriptome
1411	TCGA-49-01.RNASEQ	Lung adenocarcinoma
1412	GSE15480.GPL6244	Global Gene Expression in Deceased Donor Liver Transplantation with Ischemic Preconditioning
1413	GSE22253.GPL6244	Gene expression and genotype in normal heart
1414	GSE22639.GPL96	Low dose ionizing radiation treated lymphoblastoid cells
1415	GSE18816.GPL6244	Expression data of influenza A infected human macrophages
1416	GSE23935.GPL570	Gene responses to TGF-beta receptor inhibition in glioblastoma
1417	GSE10311.GPL570	Systematic Assessment of Human Osteoblast Transcriptome in Resting and Induced Primary Cells
1418	GSE11285.GPL570	GSK3 inhibition Induces Glioma Cell Death through c-MYC, NF-kB and Glucose Regulation
1419	GSE48459.GPL6244	Sarcoptes scabiei Mites Modulate Gene Expression In Human Skin Equivalents
1420	GSE42989.GPL570	A tRNA-derived microRNA modulates the DNA damage response and is downregulated in B cell lymphoma
1421	GSE30536.GPL570	Expression data from IFN alpha 2-treated macrophages infected with HIV
1422	GSE13501.GPL570	Subtype-specific peripheral blood gene expression profiles in recent onset JIA
1423	GSE21982.GPL571	Impact of G protein versus beta-arrestin-dependent signal transduction at the FSH receptor (affy_fsh_human)
1424	GSE14000.GPL570	Fine-tuning of human dendritic cells regulation revealed by translational profiling
1425	GSE2361.GPL96	Expression Proflies of Human Normal tissues
1426	GSE41889.GPL570	Macrophage Microvesicles Induce Macrophage Differentiation and miR-223 Transfer
1427	GSE10570.GPL4133	Normal human prostate (NHP) epithelial cells: Senescent and immortalized cells compared to young progenitors
1428	GSE29639.GPL570	The leukemia-specific fusion gene ETV6/RUNX1 perturbs distinct key biological functions primarily by gene repression
1429	GSE21935.GPL570	Comparison of post-mortem tissue from Brodman Brain BA22 region between schizophrenic and control patients
1430	GSE14580.GPL570	Mucosal gene signatures to predict response to infliximab in patients with ulcerative colitis
1431	GSE45757.GPL571	Expression Data from 22 human pancreatic cancer cell lines grown in triplicates +/- MEK inhibitor CI-1040
1432	GSE22707.GPL570	Absence of significant overlap in transcriptional patterns between operationally tolerant liver and kidney recipients
1433	GSE16615.GPL570	gene expression in human subcutaneous adipose tissue after CLA intervention
1434	GSE43010.GPL570	HDAC Inhibitors induce tumor cell-selective pro-apoptotic transcriptional responses.
1435	GSE23420.GPL6884	CLEFMA selectively induces necrotic cell death of H441 lung adenocarcinoma cells via oxidative stress
1436	GSE48237.GPL570	Innate and antigen-specific cytotoxic cells and Paradoxical HIV-associated Tuberculosis Immune reconstitution inflammatory syndrome (TB-IRIS)
1437	GSE9196.GPL570	Comparison of ES, EB, and Blast cells to breast epithelial, leuckocytes, endothelial and stromal cells
1438	GSE10927.GPL570	Human adrenocortical carcinomas (33), adenomas (22), and normal adrenal cortex (10), on Affymetrix HG_U133_plus_2 arrays
1439	GSE18608.GPL570	Transcriptional Profiling of CD133+ Cells in Coronary Artery Disease and Effects of Exercise on Gene Expression
1440	GSE21800.GPL6244	Expression in lymphoblastoid cell lines following hydrogen peroxide bolus at 5 times
1441	GSE26647.GPL5175	Gene Expression Changes Associated with the Progression of Intraductal Papillary Mucinous Neoplasms
1442	GSE9493.GPL570	Transcriptomic analyses of renal allograft biopsies reveal conserved rejection signatures and molecular pathways
1443	GSE16554.GPL96	Enhancement of metastasis by spontaneous ploidy doubling of breast cancer cell MDA-MB-231.
1444	GSE25148.GPL570	Changes in gene expression in HEK-TLR2 cells in response to Helicobacter pylori lipopolysaccharide
1445	GSE33371.GPL570	Beta-catenin status effects in human adrenocortical carcinomas (33), adenomas (22), and normal adrenal cortex (10)
1446	GSE39091.GPL570	Expression data of A375 melanoma cells after DMSO or MLN4924 +/- Nutlin treatment for 26 hours
1447	GSE33877.GPL6947	Comparative Expression Profile of miRNA and mRNA in Primary Peripheral Blood Mononuclear Cells Infected with Human Immunodeficiency Virus (HIV-1) [mRNA]
1448	GSE21521.GPL570	Immature cell populations and an erythropoiesis gene expression signature in systemic juvenile idiopathic arthritis: Implications for pathogenesis
1449	GSE20750.GPL4133	Gene expression signatures for human iPS cell lines
1450	TCGA-BT-01.RNASEQ	Bladder Urothelial Carcinoma
1451	GSE34149.GPL571	Phosphorylated and Sumoylation-Deficient Progesterone Receptors Drive Proliferative Gene Signatures During Breast Cancer Progression
1452	GSE31177.GPL570	Effect of anti-miR-33 treatment on gene expression in non-human primate liver
1453	GSE48046.GPL570	Gene expression analysis of Early immature and Late mature T-ALL cell lines
1454	GSE9166.GPL96	Trovafloxacin-Induced Gene Expression Changes: Comparison of Primary Human Hepatocytes to HepG2 Cells
1455	GSE31904.GPL4133	mRNA expression profiling in nine human tissues
1456	GSE29605.GPL570	Gene expression data from chronic lymphocytic leukemia samples
1457	GSE9487.GPL3921	Genome-wide expression profiling of cells infected with control or RPS14 shRNAs
1458	GSE19860.GPL570	Prediction of response to FOLFOX
1459	GSE7410.GPL1708	Gene expression in early stage cervical cancer
1460	GSE6772.GPL96	Comparison of gene expression data from human and mouse breast cancers
1461	GSE6596.GPL96	Comparison of gene expression data from human and mouse breast cancers: Identification of conserved breast tumor genes
1462	GSE27255.GPL6244	Targeting the MTOR-AKT pathway in DLBCL
1463	GSE4888.GPL570	Molecular phenotyping of human endometrium
1464	GSE15932.GPL570	Blood biomarkers of pancreatic cancer associated diabetes identified by peripheral blood-based gene expression profiles
1465	GSE22979.GPL571	Profiling of direct mRNA targets of miR-130a, miR-203 and miR-205 in prostate cancer cell line LNCaP
1466	GSE32008.GPL6244	Methotrexate activates aspects of inflammation in EA.hy 926 cells
1467	GSE14553.GPL96	Toxicogenomic Comparison of TCDD and PCB 126 Responsiveness in Primary Human Hepatocytes
1468	GSE14555.GPL96	Divergent Transcriptomic Responses to Aryl Hydrocarbon Receptor Agonists Between Rat and Human Primary Hepatocytes
1469	GSE19350.GPL570	Array-based bioinformatic analysis on pediatric primary central nervous system germ cell tumors
1470	GSE19348.GPL570	expression data from pediatric primary intracranial germ cell tumor
1471	GSE22139.GPL570	Bone morphogenetic protein-7 is a MYC target with pro-survival functions in childhood medulloblastoma
1472	GSE18906.GPL570	Transcriptional Profiling of B19 Virus Nonstructure Protein (NS1) transduced CD36+ Erythoid Progenitor Cells (EPCs)
1473	GSE29312.GPL6947	Genome-wide analysis of gene expression profiles in individuals infected with the Human T-Lymphotropic virus Type 1 (HTLV-1) - train set
1474	GSE9200.GPL570	Feedback Circuit among INK4 Tumor Suppressors Constrains Human Glioblastoma Development
1475	GSE9171.GPL570	Expression profiles of human glioblastoma frozen tumors and cell lines
1476	GSE22973.GPL570	An Invasive Gene Expression Signature in Pancreas Cancer.
1477	GSE25741.GPL6947	Gene expression profile of FOXM1 with Doxorubicin in MDA-MB-231 breast cancer cells
1478	GSE39965.GPL5175	Distinct signal transduction pathways downstream of the (P)RR revealed by microarray and ChIP-chip analyses
1479	GSE41804.GPL570	Hepatic gene expression of HCV related Hepatocellular carcinoma and non-cancerous tissue with Il28B rs8099917 TT genotype and TG/GG genotype
1480	GSE35896.GPL570	Gene expression data from 62 colorectal cancers
1481	GSE1295.GPL96	STRRIDE Study
1482	GSE42807.GPL6244	Induced pluripotent stem cells can be generated in bulk culture
1483	GSE2044.GPL96	Combining gene expression data from different generations of oligonucleotide arrays
1484	GSE20622.GPL6244	Expression data from Che-1 (AATF) depleted SKBR3 and MDA-468 cell lines
1485	GSE18612.GPL4133	Expression profiles of epicardial and subcutaneous adipose tissue
1486	GSE9758.GPL570	Response to estradiol-ERalpha ERE Binding defective mutant
1487	GSE16024.GPL96	Identification of molecular mechanisms involved in pathogenesis of MALT lymphoma from small sample size
1488	GSE17643.GPL571	Profiling of immortalized human lung epithelial cells following oncogenic KRAS expression and TBK1 suppression
1489	GSE17672.GPL571	Profiling genes induced by oncogenic KRAS (G12V) and genes regulated by TBK1, a synthetic lethal partner of KRAS
1490	GSE14897.GPL570	Highly Efficient generation of Human Hepatic Cells from Induced Pluripotent Stem Cells.
1491	GSE41315.GPL570	Timecourse gene expression profiling of DLBCL cell line Karpas422 after EZH2 inhibitor treatment
1492	GSE13670.GPL570	Gene expression data from S. aureus-exposed macrophages
1493	GSE27031.GPL6244	The MuvB complex sequentially recruits B-Myb and FoxM1 to promote mitotic gene expression
1494	GSE26922.GPL6244	Cell cycle expression profiles in HeLa cells
1495	GSE14383.GPL570	Effects of chronic exposure of human bronchial epithelial cells to low doses of cigarette smoke condensate
1496	GSE14323.GPL571	RMA expression data for liver samples from subjects with HCV, HCV-HCC, or normal liver
1497	GSE19713.GPL570	Expression data of 3 prostate cancer stem cell primary lines comparing spheres and parental/adherent culture
1498	GSE29555_1.GPL6947	Gene co-expression networks in human brain predict chromatin modifications in alcohol abusers
1499	GSE24287.GPL6480	Differential early pathogenic changes in human ileal gene expression in Crohn's disease and ulcerative colitis
1500	GSE25167.GPL4133	Transcriptional responses to nanoparticulate matter in human skin-derived cancer cells
1501	GSE38713.GPL570	Expression data from intestinal mucosa of patients with UC
1502	GSE13069.GPL5188	Gene Expression and Isoform Variation: Exon-level Analysis
1503	GSE18817.GPL4133	Chronic Active B Cell Receptor Signaling in Diffuse Large B Cell Lymphoma
1504	GSE30377.GPL3921	Human Hematopoietic and Leukemic Stem Cell Gene Expression Profiles
1505	GSE1935.GPL96	PGA_DogLung_regional_MV
1506	GSE17504.GPL6244	The PKA Pathway of Endometrial Stromal Fibroblasts Reveals Differentiation and Proliferative Potential in Endometriosis
1507	GSE32269.GPL96	Expression data for primary localized prostate cancer versus castration-resistant bone metastatic prostate cancer
1508	GSE2841.GPL96	Expression Profiling of pheochromocytomas of various genetic origins
1509	GSE13484.GPL7566	Profiling 11,639 genes in PBMCs from 2 donors: U133 A 2.0 Custom CDF Version 9
1510	GSE12586.GPL96	Alterations of gene expression in human peripheral lymphocytes after exposure to cigarette smoke condensate in vitro
1511	GSE35545.GPL6244	Fibroblasts under adipogenic, chondrogenic or osteogenic differentiation medium and controls
1512	GSE31604.GPL6480	Human breast cancer cell lines: vehicle vs. BMP7 incubation
1513	GSE41890.GPL6244	Expression data from multiple sclerosis patients in remission and relapse
1514	GSE26145.GPL5175	Expression profiling FSHD vs. control myoblasts and myotubes
1515	GSE42368.GPL6947	p53-dependent regulation of gene expression following DNA damage
1516	GSE31365.GPL6244	Small-molecule inhibitor JQ1 effect on multiple myeloma cell lines
1517	GSE23434.GPL570	Expression data from human Kidney cell line induced by PCB153
1518	GSE31545.GPL570	Stem-like glioma-propagating cells contribute to molecular heterogeneity and survival outcome in oligodendroglial tumors
1519	GSE7054.GPL96	Identification of oscillatory genes in somitogenesis from functional genomic analysis
1520	GSE9579.GPL571	Gene Expression in Acute Appendicitis
1521	GSE31986.GPL6244	Pemetrexed alters inflammatory profile in EA.hy 926 cells grown under low-folate conditions.
1522	GSE13486.GPL96	Time Course of Individuals Vaccinated with YF-17D
1523	GSE26834.GPL571	Expression data from MCF-7 cells stimulated by Estrogen or IGF-I
1524	GSE16191.GPL570	EGR4 is a master gene responsible for fertility in cryptorchidism
1525	GSE14795.GPL96	Altered modulation of WNT-ß-catenin and PI3K/Akt pathways in IgA nephropathy
1526	GSE23368.GPL570	Identification of C/EBPß Target Genes in ALK+ Anaplastic Large Cell Lymphoma (ALCL) by Gene Expression Profiling and Chromatin Immunoprecipitation
1527	GSE10191.GPL5760	Human colon expression in healthy controls and UC
1528	GSE41491.GPL14877	Hypoxia transcriptomic time-series data in three different cancer cell lines
1529	GSE26761.GPL6244	Vaginal epithelial gene expression in postmenopausal women suffering from vaginal dryness
1530	GSE10313.GPL570	Identifying Novel Predictors of Resistance to DNA Damaging Agents
1531	GSE14827.GPL570	Gene expression profiles from osteosarcpma samples
1532	GSE22761.GPL571	Expression data in Ischemia and Reperfusion during microsurgical tissue transfer
1533	GSE10946.GPL570	Gene expression microarray profiles of cumulus cells in lean and overweight-obese polycystic ovary syndrome patients
1534	GSE37157.GPL570	GENE-EXPRESSION ANALYSIS RELATED TO OLIVE POLLEN ALLERGY
1535	GSE10896.GPL570	Impact of curcumin on human monocytes (U937 cells) exposed to oxidative stress
1536	GSE28498.GPL6244	Passing the anaerobic threshold is associated with substantial changes in the gene expression profile in white blood cells
1537	GSE23832.GPL6244	Expression profiles of PBMC from multiple sclerosis patients
1538	GSE37258.GPL570	Expression data of the iPSCs derived from foreskin fibroblast cells of normal person and KS patient
1539	GSE14264.GPL8019	Genome-wide characterization of the transcriptional program of Myc-dependent transformation
1540	GSE14263.GPL8019	Genome-wide characterization of the transcriptional program of Myc-dependent transformation, expression study
1541	GSE46493.GPL570	Diverse stresses dramatically alter genome-wide p53 binding and transactivation landscape in human cancer cells (Affymetrix)
1542	GSE16452.GPL570	Human BE(2)-C neuronal responses to type I IFN stimulation and WEEV infection
1543	GSE10270.GPL570	Bisphenol A induces a profile of tumor aggressiveness in high-risk cells of breast cancer patients
1544	GSE41712.GPL6244	Expression data from mock- or LMO3 silenced differentiating adipose stem cells
1545	GSE37175.GPL6947	Time course analysis of colon cancer samples (part 1)
1546	GSE21974.GPL6480	Molecular Subtype Predicts Response to Neoadjuvant Chemotherapy in Breast Cancer
1547	GSE16255.GPL1708	Gene expression in a Highly Tumorigenic Cells (HTC) purified from Urothelial Cancer
1548	GSE12079.GPL570	Molecular profiling of CD3- CD4+ T-cells from patients with the lymphocytic variant of hypereosinophilic syndrome
1549	GSE29641.GPL13668	Hypoxia transcriptomic time-series data in three different cancer cell lines
1550	GSE17856.GPL6480	Gene expression in nontumoral liver tissue and recurrence-free survival in hepatitis C virus-positive HCC
1551	GSE20571.GPL6244	ADIPOSE TISSUE PATHWAYS INVOLVED IN WEIGHT LOSS OF CANCER CACHEXIA
1552	GSE13909.GPL570	Molecular signature of cell cycle exit induced in human T lymphoblasts by IL-2 withdrawal
1553	GSE12453.GPL570	Origin and pathogenesis of lymphocyte-predominant Hodgkin lymphoma as revealed by global gene expression analysis
1554	GSE47199.GPL6244	Expression data from blood and biopsies of BKV viremia and nephropathy transplant patients
1555	GSE12287.GPL570	Bioligical pathways of Hsp90 inhibitors in adult T cell leukemia cell lines
1556	GSE9832.GPL570	Reprogramming of human somatic cells to pluripotency with defined factors
1557	GSE25414.GPL570	Expression data from human blood samples
1558	GSE32424.RNASEQ	Identification of a Novel Angiogenesis and Tumor Suppressor Gene Rab25 in Esophageal Squamous Cell Carcinoma
1559	GSE1722.GPL96	Cross-platform reproducibility of oligonucleotide microarray expression profiles
1560	GSE35620.GPL570	Evolution of human-specific microRNA miR-941 [miRNA transfection]
1561	GSE12815.GPL5175	PI3K pathway activity in the normal airway of smokers with lung cancer, and in smokers with airway dysplasia
1562	GSE9397.GPL96	FSHD Muscle Profiles
1563	GSE37364.GPL570	Expression data from human colonic biopsy samples (adenoma-carcinoma)
1564	GSE32999.GPL6480	Gene expression profiles due to common seed sequence of members of miR-302/372/373/520 family miRNAs and dsEcad640 in human PC-3 cells
1565	GSE37168.GPL570	Expression data from chronic lymphocytic leukemia (CLL) tumors in two time points
1566	GSE31019.GPL6244	Suppression of IFN-induced transcription underlies IFN defects generated by activated Ras/MEK in human cancer cells
1567	GSE39291.GPL15798	Expression Profiles of HepG2 cells treated with following oxidants: 100µM menadione, 200µM TBH or 50µM H2O2
1568	GSE11889.GPL571	The hematopoietic stem cell in chronic phase CML is characterized by a transcriptional profile resembling normal myeloid progenitor cells and reflecting loss of quiescence
1569	GSE30499.GPL570	Inhibition of nonsense-mediated RNA decay by the tumor microenvironment promotes tumorigenesis
1570	GSE12504.GPL570	Hearts after off-pump coronary revascularization surgery and on-pump coronary artery bypass grafting
1571	GSE26980.GPL5175	Expression data from melanoma cells grown under neural crest cell culture conditions (spheroid cells) versus under classical adherent conditions (adherent cells) - 2 different specimens of melanoma tumors
1572	GSE15126.GPL96	A gene expression signature associated with K-Ras addiction reveals regulators of EMT and tumor cell survival
1573	GSE11115.GPL96	Selective estrogen receptor-beta agonists repress transcription of proinflammatory
1574	GSE16200.GPL571	Loss of Syk in normal breast cells
1575	GSE21164.GPL570	Expression data from total knee arthroplasty patients
1576	GSE29868.GPL570	Inferring drug-induced gene regulatory relationships in primary human hepatocytes
1577	GSE32701.GPL570	Individual aiEMT in surgical samples of esophageal cancer patients
1578	GSE22954.GPL570	Artificially induced epithelial-mesenchymal transition in surgical subjects: its implications in clinical and basic cancer research
1579	GSE14020.GPL96	Metastases of breast cancer
1580	GSE14018.GPL96	Metastases of breast cancer (U133A)
1581	GSE35287.GPL6244	Unique Transcriptome, Pathways, and Networks in the Human Endometrial Fibroblast Response to Progesterone in Endometriosis
1582	GSE28544.GPL6244	Expression Profiling of Inflammatory Breast Cancer Cells Treated with the Novel Histone Deacetylase Inhibitor, CG-1521
1583	GSE17546.GPL570	Expression data from immortal and senescence-programmed Huh7 clones
1584	GSE32374.GPL570	Clinical and Molecular Characteristics of Congenital Glioblastoma Multiforme
1585	GSE37139.GPL6244	Gene expression from MCF7 breast cancer cells
1586	GSE1000.GPL96	Osteosarcoma TE85 cell tissue culture study
1587	GSE18316.GPL4133	Genopal: a novel platform for focused microarray analysis
1588	GSE16945.GPL4133	Comparative transcription profiling of peripheral blood mononuclear cells from vasculitis patients
1589	TCGA-BS-01.RNASEQ	Uterine Corpus Endometrioid Carcinoma
1590	GSE28360.GPL6244	Renal medulla expression differences between hypertensive and normotensive patients
1591	GSE20986.GPL570	Comparative Gene Expression Profiling of HUVEC and Ocular Vascular Endothelial Cells
1592	GSE37460.GPL14663	Cross-species transcriptional network analysis defines shared inflammatory responses in murine and human lupus nephritis [Glomeruli]
1593	GSE28896.GPL3921	Dexamethasone and lenalidomide have distinct functional effects on erythropoiesis
1594	GSE29908.GPL570	Expression data from peripheral blood mononuclear cell in patients with type 1 diabetes before and after peripheral stem cell transplantation
1595	GSE18723.GPL96	Gene Expression Circulating B Lymphocytes for Smoking Females
1596	GSE11582.GPL96	Genetic Analysis of Human Traits In-Vitro: Drug Response and Gene Expression in Lymphoblastoid Cell Lines
1597	GSE13811.GPL570	Analysis of gene expression response of CLL cells to co-culture with Nurse like cells
1598	GSE33109.GPL570	Gene expression changes in human neural cells exposed to VX (O-ethyl S-[2-(diisopropylamino)ethyl] methylphosphonothiolate)
1599	GSE39822.GPL15207	Post-transcriptional regulation by Alu within mRNA
1600	GSE39353.GPL570	Expression profiling of human prostate non-tumorigenic RWPE-1 cells after overexpressing ERG and ETV1, and ERG and ETV1 silencing on prostate cancer cells LNCaP and VCaP, respectively
1601	GSE28976.GPL8019	Expression data from human breast cancer cell lines after demethylation treatment
1602	GSE23803.GPL4133	Bystander response to 2.5 Gy of protons in a human 3-dimensional skin model in 16 h after exposure
1603	GSE20977.GPL6947	Evaluation of the effects of 16p13.11 deletions on gene expression
1604	GSE15543.GPL570	Meta analysis of gene expression in human islets after in vitro expansion.
1605	GSE24188.GPL570	Atorvastatin, rosuvastatin and rifampicin effect on human primary hepatocyte transcriptome
1606	GSE36287.GPL570	Expression data from primary human keratinocytes exposed to cytokines in vitro (IL-4, IL-13, IL-17A, IFN-alpha, IFN-gamma, TNF)
1607	GSE24988.GPL6244	Gene expression profiles based on Pulmonary Artery Pressures in Pulmonary Fibrosis
1608	GSE15709.GPL570	Expression and methylation data from A2780 (cisplatin-sensitive) and Round5 A2780 (cisplatin-resistant) cell lines
1609	GSE15372.GPL570	Expression data from A2780 (cisplatin-sensitive) and Round5 A2780 (cisplatin-resistant) cell lines.
1610	GSE18592.GPL6244	Estrogen Coordinates Translation and Transcription Revealing a Role for NRSF in Human Breast Cancer Cells
1611	GSE45357.GPL4133	Gene expression profile of gliadin effects on intestinal epithelial cells suggests novel non-enzymatic functions of pepsin and trypsin
1612	GSE46449.GPL570	Expression data from Patients with Bipolar (BP) Disorder and Matched Control Subjects
1613	GSE2842.GPL570	Additional systems to Prednisolone treated childhood ALL samples
1614	GSE39976.GPL571	Determination of molecular markers for BRCA1 and BRCA2 heterozygosity using gene expression profiling
1615	GSE43741.GPL6244	HMGA2/TET1/HOXA9 pathway regulates breast cancer growth and metastasis.
1616	GSE14108.GPL570	Brain metastasis from lung adenocarcinoma patients
1617	GSE38941.GPL570	Liver Regeneration Gene Signature in Hepatitis B virus (HBV)-Associated Acute Liver Failure Identified by Gene Expression Profiling
1618	GSE28805.GPL570	Expression data from 45 Month Slovak Children with high POPs exposure
1619	GSE19587.GPL571	Imaging-guided microarray: Identifies molecular markers in the pathogenesis of Parkinson’s disease
1620	GSE41692.GPL6884	5AZA-induced Gene Expression in Human Breast Cancer Cell Lines and Benign Primary Mammary Epithelial Cell Cultures
1621	GSE9576.GPL570	Gene expression profiling of classical midgut carcinoid primary tumors and liver metastasis
1622	GSE9827.GPL96	JAK2V617F mutation in CD34+ stem cells of essential thrombocythemia
1623	GSE9116.GPL96	Differential gene expression in primary ovarian tumors from depressed and non-depressed patients
1624	GSE47460.GPL6480	Gene expression profiling of chronic lung disease for the Lung Genomics Research Consortium
1625	GSE12814.GPL570	Identifying the molecular signature of the interstitial del(7q) subgroup of uterine leiomyomata using a paired analysis
1626	GSE38749.GPL570	Expression data of Human Gastric Adenocarcinoma
1627	GSE38351.GPL570	The multifaceted balance of TNF-a and type I / II interferon responses in SLE and RA: how monocytes manage the impact of cytokines
1628	GSE38172.GPL6244	Gene expression profiling and pathway analysis of human bronchial epithelial cells exposed to airborne particulate matter collected from Saudi Arabia
1629	GSE33135.GPL570	Gene expression profile after dexamethasone in chronic lymphocytic leukemia cells according to IGHV/ZAP-70 status
1630	GSE19987.GPL96	Germline Mutations in TMEM127 Confer Susceptibility to Pheochromocytoma
1631	GSE26089.GPL4133	Expression Profiling and Array Comparative Genomic Hybridization of Pancreatic Xenografts and Cell Lines
1632	GSE26088.GPL4133	Expression Profiling of Pancreatic Xenografts and Cell Lines
1633	GSE41802.GPL570	Isocitrata Dehydrogenase (IDH) Mutations Promote a Reversible ZEB1/mir-200-Dependent Epithelial Mesenchymal Transition (EMT)
1634	GSE22799.GPL6884	Pbx1-d Induces T cell Activation and a Decreased Apoptosis in Response to Retinoic Acids (RA)
1635	GSE39645.GPL6244	Microarray Analysis in Vestibular Schwannomas
1636	GSE12378.GPL5175	Integration of ERG gene mapping and gene expression profiling identifies distinct categories of human prostate cancer
1637	GSE16161.GPL570	Broad defects in epidermal cornification in atopic dermatitis (AD) identified through genomic analysis
1638	GSE26586.GPL11440	Widespread splicing changes in human brain development and aging
1639	GSE12375.GPL7144	Fish oil supplementation induces anti-atherogenic gene expression profiles in human blood mononuclear cells
1640	GSE33331.GPL570	Expression data from high grade astrocytoma surgical samples
1641	GSE12445.GPL96	Expression data from melanoma cell lines 224 and BL transfected with siRNA-NRASQ61R
1642	GSE14722.GPL96	Severe Preeclampsia-Related Changes in Gene Expression at the Maternal-Fetal Interface Include Siglec-6 and Pappalysin-2
1643	GSE9899.GPL570	Expression profile of ovarian tumour samples
1644	GSE32473.GPL570	Gene expression is differently affected by pimecrolimus and betamethasone in lesional skin of atopic dermatitis.
1645	GSE14853.GPL4133	Circulating endothelial cells in patients with chronic lymphocytic leukemia: clinical and biological characterization
1646	GSE41160.GPL6947	Impact of delay to cryopreservation on RNA integrity and genome-wide expression profiles in resected tumor samples.
1647	GSE19650.GPL570	Expression data from epithelial cells during the process of multistep pancreatic carcinogenesis
1648	GSE34308.GPL570	Gene expression profiles of fibroblasts from childhood cerebral adrenoleukodystrophy patients and healthy controls
1649	GSE40012.GPL6947	Blood transcriptome of human bacterial and influenza A pneumonia
1650	GSE22780.GPL570	Affymetrix Arrays Interrogated with Tumor/Normal Pancreatic Samples
1651	GSE39409.GPL570	Gene expression profiling of ampullary carcinomas classifies ampullary carcinomas into biliary-like and intestinal-like subtypes that are prognostic of outcome
1652	GSE18866.GPL570	Expression data from doxycylin-inducible miR-15a/16-1 and empty vector (EV) expression in a 13q14-\- cell line
1653	GSE41055.GPL5175	A predictive signature gene set for discriminating active from latent TB in Warao Amerindian children
1654	GSE43568.GPL6480	8 NSCLC cell lines treated with either 50nM or 100nM of AUY for 24 hours.
1655	GSE25772_2.GPL6884	Genome-wide microarray analysis of normal human fibroblasts in response to ?-radiation and the radiation induced bystander effect
1656	TCGA-DB-01.RNASEQ	Brain Lower Grade Glioma
1657	GSE13762.GPL570	Comparative gene expression profile of 1,25-dihydroxyvitamin D3-treated human monocyte-derived dendritic cells
1658	GSE20607.GPL5175	Genome-wide expression profiles of primary human SAECs infected with different adenovirus mutants.
1659	GSE46676.GPL13667	Potential capacity of aptamers to trigger immune activation in human blood
1660	GSE20505.GPL570	Expression data from CD34+ hematopoietic progenitor cells
1661	GSE31232.GPL6244	Expression data from different samples of a single ccRCC patient.
1662	GSE37171.GPL570	Expression data from uremic patients and 20 healthy controls (normals)
1663	GSE24132.GPL570	DC response to Respiratory syncytial virus from adult peripheral and cord blood
1664	GSE29221.GPL6947	Global Gene Expression Profiles of Skeletal Muscle in Males with Type 2 Diabetes.
1665	GSE25724.GPL96	Expression data from type 2 diabetic and non-diabetic isolated human islets
1666	GSE39596.GPL570	Naive CD4+ T cell activation transcriptome
1667	GSE19470.GPL5175	Expression data from patients presenting with a first demyelinating event (early multiple sclerosis)
1668	GSE9090.GPL570	Reanalysis of GSE8884 Samples with Stromal Samples from GSE3998.
1669	GSE17089.GPL5175	Identification of direct transcriptional targets of V600EBRAF/MEK in melanoma
1670	GSE24706.GPL6884	Gene Expression profiling of human PBMCs with different ANA titer
1671	GSE29625.GPL570	Human embryonic stem cells derived from embryos at different stages of development share similar transcription profiles
1672	GSE26994.GPL570	PU.1 and C/EBPalpha synergistically program distinct response to NF-kappaB activation through establishing monocyte-specific enhancers
1673	GSE26868.GPL570	PU.1 and C/EBPalpha synergistically program distinct response to NF-kappaB activation through establishing monocyte specific enhancers (expression data)
1674	GSE23558.GPL6480	Gene Expression Profiling of Oral Squamous Cell Carcinoma
1675	GSE22804.GPL6480	Gene expression profiling of gastric cancer
1676	GSE16650.GPL570	Expression data from Bronchial Epithelial Cells exposed to Cyclic Stretch with and without LPS or TNFa
1677	GSE41198.GPL1352	Differentially Expressed Genes Regulating the Progression of Ductal Carcinoma In Situ to Invasive Breast Cancer (Group 4 stroma)
1678	GSE46280.GPL15445	Expression data of multiple sclerosis patients receiving Interferon-beta therapy [HG-U133_Plus_2]
1679	GSE20854.GPL570	EGFR Isoforms and Gene Regulation in Human Endometrial Cancer Cells
1680	GSE21723.GPL570	Expression profiling of vascular endothelial cells using minimal input material
1681	GSE1318.GPL96	Context-Specific Effects of A-Myb and c-Myb
1682	GSE18995.GPL570	Expression data from donor lungs of cardiac death and brain death donors
1683	GSE14934.GPL571	Gene expression profiles of Ras mutants.
1684	GSE41407.GPL5175	Co-expression of genes with ERG in prostate cancer cell lines
1685	GSE26890.GPL570	Gene expression profiles of human effector CD8+ T cell subsets
1686	GSE38376.GPL6947	Acquired resistance to lapatinib
1687	GSE28912.GPL4133	Role of Serine 134 phosphorylation of the glucocorticoid receptor (GR) in glucocorticoid signaling
1688	GSE28392.GPL570	Effects of resistance exercise on the transcriptome in MHC I and MHC IIa muscle fibers of young and old women
1689	GSE13887.GPL570	Activation of mTOR controls the loss of TCR? in lupus T cells through HRES-1/Rab4-regulated lysosomal degradation
1690	GSE35642.GPL96	Transcriptome analysis of a chronic in vitro model of Parkinsonism
1691	GSE12667.GPL570	Discovery of somatic mutations in lung adenocarcinomas
1692	GSE23766.GPL6480	Transcriptional Profiling of Human Liver Identifies Sex-Biased Genes Associated with Polygenic Dyslipidemia and Coronary Artery Disease
1693	GSE20667.GPL570	The Notch/Hes1 pathway sustains NF-?B activation through CYLD repression in T cell leukemia
1694	GSE17371.GPL96	Gene Expression Analysis in Skeletal Muscle from Obese, Diet-Sensitive and Diet-Resistant Women
1695	GSE24422.GPL570	Effect of insulin on the stromal and adipocyte cells within hMSC derived adipocytes
1696	GSE23764.GPL570	Expression data from actomyosin contractility regulated genes
1697	GSE32920.GPL571	Phevalin (aureusimine B) production by Staphylococcus aureus biofilm and impacts on human keratinocyte gene expression
1698	GSE25407.GPL570	Expression data from breast tumors and reduction mammoplasty explants
1699	GSE9890.GPL570	Expression profile of 5 ovarian tumour samples (two different cell types from each sample profiles)
1700	GSE25462.GPL570	Increased SRF Transcriptional Activity is a Novel Signature of Insulin Resistance in Humans and Mice
1701	GSE37781.GPL6244	Prolactin-inducible Stat5a-mediated and Stat5b-mediated gene profiles
1702	GSE27850.GPL570	HAV acute infection in chimpanzees
1703	GSE31264.GPL570	Primary human hepatocytes treated with IFNalpha and IL28B
1704	GSE47913.GPL6480	Integrated array CGH and expression profiling revealed candidate biomarkers in gastrointestinal stromal turmor
1705	GSE47911.GPL6480	Gene expression signatures in gastric gastrointestinal stromal tumors (GISTs)
1706	GSE15653.GPL96	Expression data from liver of obese (with or without type 2 diabetes) and lean human subjects.
1707	GSE38893.GPL6244	Control of breast cancer growth and initiation by the stem cell-associated transcription factor TCF3
1708	GSE17623.GPL4133	The kinase TNIK is an essential activator of Wnt target genes
1709	GSE26790.GPL6244	The HDAC inhibitor panobinostat (LBH589) inhibits Acute Lymphoblastic leukemia (ALL) in vitro and in vivo in a new characterized human ALL mice model (TOM-1 and MOLT-4)
1710	GSE21374.GPL570	Expression data from human renal allograft biopsies
1711	GSE29598.GPL571	A Methodology for Utilization of Predictive Genomic Signatures in FFPE Samples
1712	GSE37088.GPL96	Follicular Lymphoma expression array
1713	GSE10240.GPL571	Primary Human Bronchial Epithelial Cells (HBEs) Stimulated with IL-22 and IL-17
1714	GSE35163.GPL4133	Burkitt Lymphoma Pathogenesis and Therapeutic Targets from Structural and Functional Genomics
1715	GSE40893.GPL570	Molecular pathways of early CD105-positive erythroid cells as compared to CD34-positive common precursor cells by high-sensitive flow cytometric cell sorting and gene expression profiling
1716	GSE36727.GPL6244	MicroRNA Profiling in Mucosal Biopsies of Eosinophilic Esophagitis Patients Pre and Post Glucocorticoid Steroid Treatment and Relationship with mRNA Target Expression
1717	GSE12236.GPL5175	Whole Genome Exon Arrays Identify Differential Expression of Alternatively Spliced, Cancer-related Genes in Lung Cancer
1718	GSE29986.GPL570	gene expression analyses of pediatric lymphoblastic lymphomas and leukemias
1719	GSE40873.GPL570	Low SLC22A7 expression in noncancerous liver promotes hepatocellular carcinoma occurrence - a prospective study
1720	GSE21750.GPL571	Expression data from mesothelial (LP9) and mesothelioma cells (HMESO) inhibited for extracellular-regulated kinase (ERK) 1 or 2
1721	TCGA-CR-01.RNASEQ	Head and Neck squamous cell carcinoma
1722	GSE35643.GPL6244	Expression data from human bronchial airway smooth muscle (ASM) cells
1723	GSE33585.GPL570	Expression data from monocytic cell lines (THP)
1724	GSE10935.GPL571	Immune Dysregulation/Tumor-Associated Gene Changes in Recurrent Respiratory Papillomatosis: A Paired Microarray Analysis
1725	GSE42305.GPL571	TREM-1 is a novel therapeutic target in Psoriasis
1726	GSE38972.GPL570	Wee1 Inhibition sensitizes prostate cancer cells to Hsp90 inhibitor to activate the intrinsic apoptotic pathway
1727	GSE27335.GPL4133	Genomic differences distinguish the myofibroblast phenotype of distal lung from airway fibroblasts
1728	GSE37372.GPL570	Ewing's sarcoma tumor samples
1729	GSE23616.GPL6244	Integrated Genomics of Ovarian Xenograft Tumor Progression and Chemotherapy Response
1730	GSE16214.GPL570	Expression data from relapsing-remitting MS samples
1731	GSE29245.GPL6244	Amplified genes are not necessarily over expressed, they can be unchanged or down regulated in cervical cancer cell lines
1732	GSE36820.GPL570	Expression data from ACC xenografts and normal salivary glands
1733	GSE27619.GPL4133	Deep sequencing reveals distinct patterns of DNA methylation and transcript isoform regulation in prostate cancer
1734	GSE11208.GPL570	Chronic nicotine exposure (kuo-affy-human-232930)
1735	GSE32018.GPL6480	Gene-expression profile in a series of non-Hodgkin lymphoma (NHL) patients
1736	GSE20089.GPL570	Pseudopod Experiment
1737	GSE42924.GPL570	Expression data from immature dendritic cells (iDC) expressing HIV-1 Tat alleles and mutants
1738	GSE23630.GPL570	Modulation of gene expression in cultured human intestinal colon explants by probiotic bacteria
1739	GSE16058.GPL3921	Distinctions between the stasis and telomere attrition senescence barriers in cultured human mammary epithelial cells
1740	GSE22337.GPL570	UDP-GlcNAc 2-epimerase/ManNAc kinase (GNE) is an inducer of apoptotic processes in Capan-1 pancreatic carcinoma cells
1741	GSE10592.GPL570	Differential gene expression from azithromycin and SMM treated human airway epithelium
1742	GSE26903.GPL96	Microarray analysis of gene expression of ovarian cancer cells treated with 1,25-dihydroxyvitamin D3
1743	GSE9757.GPL570	Response to estradiol-ERalpha
1744	GSE12488.GPL570	Involvement of hCMV in the ontogeny of CD4+ T-LGL
1745	GSE21138.GPL570	Gene Expression Profiles in BA46 of Subjects with Schizophrenia and Matched Controls
1746	GSE43332.GPL6244	Comparing gene-expression profiles between bone-metastatic vs. non bone-metastatic human prostate cancer cells
1747	GSE19317.GPL570	Gene expression in circulating mononuclear cells after exposure to ultrafine carbon particles
1748	GSE12627.GPL96	Non-supervised hierarchical clustering of gene expression data
1749	GSE35296.RNASEQ	The human pancreatic islet transcriptome: impact of pro-inflammatory cytokines
1750	GSE2990.GPL96	Gene Expression Profiling in Breast Cancer: Understanding the Molecular Basis of Histologic Grade To Improve Prognosis
1751	GSE16962.GPL570	Effect of mir-210 overexpression or down-modulation on human umbilical vein cells
1752	GSE37474.GPL570	Dexamethasone induced gene expression changes in the human trabecular meshwork
1753	GSE11100.GPL570	Dendritic Cell Vaccine against Glioblastoma Multiforme Patients
1754	GSE38226.GPL6947	MicroRNA profiling in TGFß signaling and development of fibrosis.
1755	GSE43208.GPL6947	Niche-dependent expression profiles of intratumoral heterogenous ovarian clear cell carcinoma cells
1756	GSE14746.GPL570	Identification of HCK and BIN1 as potential mediators of AHI-1 oncogene in primary and transformed CTCL cells
1757	GSE23663.GPL6884	Gene expression profiling of human CD8+ CD161hi and CD161lo memory and naïve T cell subsets
1758	GSE14990.GPL570	MYC regulation of a &quot;poor prognosis&quot; metastatic cancer cell state
1759	GSE2677.GPL570	Prednisolone treated childhood ALL samples
1760	GSE20881.GPL1708	Colon biopsies from Crohns patients and healthy controls
1761	GSE36782.GPL570	Glioma-propagating cells as an in vitro screening platform: PLK1 as a case study
1762	GSE27501.GPL5188	Quantitative Analysis of Alternative Spliced Variants in HNSCC
1763	GSE19556.GPL96	Transcriptional program of terminal granulocytic differentation
1764	GSE23091.GPL6480	Different propensity in hematopoietic differentiation potential among distinct human pluripotent stem cell lines
1765	GSE13671.GPL570	Expression data from mammary epithelial cells from BRCA1 mutation carriers and non BRCA1 mutation carriers
1766	GSE31697.GPL6480	Gene expression profiles of Calu-3 lung epithelial cells after neutrophil transmigration
1767	GSE17906.GPL570	Gene expression down-regulation in prostate tumor-associated stromal cells involves organ-specific genes
1768	GSE15913.GPL570	Thalidomide Exerts Distinct Molecular Antileukemic Effects
1769	GSE33377.GPL5175	Expression profiling of rheumatoid arthritis patients treated with anti-TNF
1770	GSE26946.GPL6244	Expression data from iPS and human ES cells
1771	GSE27262.GPL570	Gene expression profiling of Non-small cell lung cancer in Taiwan
1772	GSE34880.GPL570	Epigenetic reprogramming in relapsed childhood ALL
1773	GSE18832.GPL9486	mRNA profiling in rectus abdominis muscle from patients with upper GI cancer
1774	GSE17080_3.GPL6884	Common regulatory variation impacts gene expression in a cell type dependent manner
1775	GSE24746.GPL6884	Effects of MMSET on gene expression in multiple myeloma
1776	GSE36939.GPL6244	EZH2 promotes a bi-lineage identity in basal-like breast cancer cells
1777	GSE23506.GPL6947	Differences in subcutaneous adipose tissue gene expression between obese African Americans and Hispanic Youths
1778	GSE35864.GPL570	The National NeuroAIDS Tissue Consortium Brain Gene Array: Two types of HIV-associated neurocognitive impairment
1779	GSE1937.GPL96	Collagen-GAG Biocompatibility Tests
1780	GSE10810.GPL570	Gene expression signatures in breast cancer distinguish phenotype charact., histological subtypes, and tumor invasivness
1781	GSE20298.GPL4133	A Gene Expression Signature for Chemoradiosensitivity of Colorectal Cancer Cells
1782	GSE9916.GPL570	The genomic-level expression patterns of human mononuclear cells subjected heat shock or lipopolysaccharide stress
1783	GSE26322.GPL4133	Respiratory chain protein analysis and gene expression profiles of fibroblast cell lines from 9 patients with SURF1 gene mutations
1784	GSE13933.GPL570	Trachea Epithelium as a “ Canary” for Cigarette Smoking-induced Biologic Phenotype of Small Airway Epithelium
1785	GSE19735.GPL570	Comparison of human embroynic stem cell derived vascular cells to mature human vascular and hematopoietic cells
1786	GSE21142.GPL10274	Tobacco smoking transcriptional imprinting contributes to urothelial cancer
1787	GSE20559.GPL570	Gene expression signature reflects differentiation differences rather than telomere maintenance mechanism
1788	GSE13896.GPL570	Smoking-dependent Reprogramming of Alveolar Macrophage Polarization: Implication for Pathogenesis of COPD
1789	GSE26979.GPL4133	Human Linker Histone H1.5
1790	GSE22316.GPL10175	PBRM1 Knockdown in RCC Cell Lines
1791	GSE27002.GPL5175	Chronic Cigarette Smoke Exposure Results in Coordinated Methylation and Gene Expression Changes in Human Alveolar Macrophages
1792	GSE24742.GPL570	Effects of Rituximab on global gene expression profiles in the RA synovium
1793	GSE36933.GPL6244	Regulation of Pattern Recognition Receptors by the Apolipoprotein A-I Mimetic Peptide 4F
1794	GSE37964.GPL570	Expression data from three human DLD-1-derived colon cancer cell lines
1795	GSE31193.GPL570	A Robust Induction of Type III Interferons and Chemokines Defines a Unique Pattern of Hepatic Innate Immunity in Response to Hepatitis C Virus Infection
1796	GSE18741.GPL6791	Mucosal responses of healthy humans to three different probiotic Lactobacillus bacteria
1797	GSE34481.GPL571	Human cancer cells express Slug-based epithelial-mesenchymal transition gene expression signature obtained in vivo
1798	GSE42762.GPL570	FOXO3a Is A Major Target Of Inactivation By PI3K/AKT Signaling In Aggressive Neuroblastoma
1799	GSE10820.GPL570	Search for New Biomarkers for the Monitoring of the Minimal Residual Disease of the Acute Lymphoblastic Leukemia.
1800	GSE2513.GPL96	Gene Expression profiling of pterygium
1801	GSE33464.GPL14837	Expression data of multiple sclerosis patients receiving subcutaneous Interferon-beta-1a therapy [U133 Plus 2.0]
1802	GSE12791.GPL96	Paclitaxel resistant MDA-MB-231 Cells and resensitization with bexarotene treatment
1803	GSE42064.GPL570	Acute myeloid leukemia with CEBPA double-mutations harbors in 76.8% of cases concomitant molecular mutations with TET2 and GATA2 alterations demonstrating strong prognostic impact
1804	GSE34627.GPL6884	Genome-wide analysis of monocytes and T cells' response to interferon beta
1805	GSE39919.GPL6947	Transcriptional profiling of gastric epithelial cells infected with wild type or arginase-deficient Helicobacter pylori
1806	GSE28166.GPL6480	Host Regulatory Network Response to Infection with Highly Pathogenic H5N1 Avian Influenza Virus
1807	GSE32140.GPL6480	The response of PBMCs and primary airway epithelial cells to Influenza and RSV virus
1808	GSE32138.GPL6480	The response of human primary airway epithelial cells to Influenza or RSV infection [hAECs_Agilent].
1809	GSE16026.GPL4133	Effect of heteronemin on gene expression profiles in chronic myelogenous K562 leukemia cells
1810	TCGA-38-01.RNASEQ	Lung adenocarcinoma
1811	GSE41168.GPL570	Resveratrol supplementation does not improve metabolic function in non-obese women with normal glucose tolerance
1812	GSE37265.GPL570	Transcriptome analysis of patients with recurrent aphthous stomatitis suggests novel therapeutic targets
1813	GSE18897.GPL570	Whole blood expression profiling of obese diet-sensitive, obese diet-resistant and lean human subjects
1814	GSE27666.GPL6947	Evidence of mechanism how rs7575840 influences apolipoprotein B containing lipid particles
1815	GSE28358.GPL571	Gene expression changes in human peripheral blood mononuclear cells after 3 diet interventions, TMD enriched with olive oil, TMD enriched with nuts and Low fat diet.
1816	GSE30718.GPL570	Molecular Phenotypes of Acute Kidney Injury in Kidney Transplants
1817	TCGA-F4-01.RNASEQ	Colon adenocarcinoma
1818	GSE12266.GPL570	Gene Expression Profile of Osteogenic Cells Derived from Human Bone Marrow and Trabecular Bone III
1819	GSE31912.GPL570	Gene expression profile in MCF7 breast cancer cells after 78 functionallly important molecules were knocked down using siRNA.
1820	GSE25046.GPL6947	Identification of DNA Methylation Markers for Lineage Commitment of in vitro Hepatogenesis [mRNA profiling]
1821	GSE27554.GPL570	EARLY DETECTION OF LUNG CANCER BY MOLECULAR MARKERS IN ENDOBRONCHIAL LINING FLUID
1822	GSE15072.GPL96	Mitochondrial dysregulation and oxidative stress in patients with chronic kidney disease
1823	GSE16538.GPL570	Genome-wide gene expression profile analysis in pulmonary sarcoidosis
1824	GSE15148.GPL570	Human induced pluripotent stem cells free of exogenous DNA are derived with episomal vectors
1825	GSE37205.GPL6947	North American Brain Expression Consortium: Laser capture microdissection of Cerebellar Purkinje Cells
1826	GSE26574.GPL11433	An antioxidant response phenotype is shared between hereditary and sporadic type 2 papillary renal cell carcinoma
1827	GSE9429.GPL96	Identification of biological markers of sensitivity to high-clinical-risk-adapted therapy for DLBCL patients
1828	GSE12355.GPL570	Detection of Notch1-IC, Notch2-IC and EBNA2 target genes in human B cells
1829	GSE10797.GPL571	Transcriptomes of breast epithelium and stroma in normal reduction mammoplasty and invasive breast cancer patients.
1830	GSE26748.GPL570	Gene expression profiling of cidofovir treatment and resistance in SiHa cells
1831	GSE39267.GPL5175	Stump project -- mRNA epidermis; Volar versus non-volar acral skin gene expression
1832	GSE17561.GPL6244	Isoform-specific transcriptional activity of overlapping targets that respond to thyroid hormone receptors a1 and b1
1833	GSE27424.GPL570	NOTCH3 knockdown in non-transformed human esophageal cells
1834	GSE12086.GPL570	Search for recessive retinitis pigmentosa genes using RNA expression analysis in lymphoblasts
1835	GSE21354.GPL570	gene expression profiling of three type of grade II gliomas
1836	GSE37120.GPL571	Expression data from glioblastoma stem-like cells and their differentiated progeny co-cultured with astrocytes
1837	TCGA-39-01.RNASEQ	Lung squamous cell carcinoma
1838	GSE42068.GPL571	Three human cell types respond to multi-walled carbon nanotubes and titanium dioxide nanobelts with cell-specific transcriptomic and proteomic expression [THP-1 cells]
1839	GSE20966.GPL1352	Gene expression profiles of beta-cell enriched tissue obtained by Laser Capture Microdissection from subjects with type 2 diabetes
1840	GSE28128_2.GPL6884	Comparative analysis of genomic features of human HIV-1 infection and primate models of SIV infection
1841	GSE21618.GPL10371	Expression profiling of ligand-stimulated wild type and tamoxifen-resistant MCF-7
1842	GSE17080_2.GPL6884	Common regulatory variation impacts gene expression in a cell type dependent manner
1843	GSE20295.GPL96	Transcriptional analysis of multiple brain regions in Parkinson's disease
1844	GSE13732.GPL570	CIS (multiple sclerosis) (case-control) (time-series)
1845	GSE17482.GPL570	Gene expression profiles regulated by Stat5a/b vs. Stat3 in human prostate cancer cells.
1846	GSE12390.GPL570	A high efficiency system for the generation and study of human induced pluripotent stem cells
1847	GSE13400.GPL570	Exposure of SKGT4 and HET-1A cell lines to deoxycholic acid (DCA)
1848	GSE25814.GPL6244	Effects of redox modulation by inhibition of Thioredoxin reductase on radiosensitivity and gene expression
1849	GSE21477.GPL570	Gene Expression Changes in Primary Human Nasal Epithelial Cells exposed to Formaldehyde in vitro
1850	GSE40866.GPL6884	Characteristics of Cross-Hybridization and Cross-Alignment in Pseudo-Xenograft samples by RNA-Seq and Microarrays [Illumina HumanWG-6 v3.0]
1851	GSE24185.GPL96	Gene transcription signature of obesity in breast cancer
1852	GSE19638.GPL570	Compounds profiling on MCF7
1853	GSE36825.GPL570	Clonal competition with alternating dominance in multiple myeloma
1854	GSE30183.GPL13667	Expression profiling of MCF7 cells upon nutlin3a treatment
1855	GSE29718.GPL6244	An early inflammatory gene profile in visceral adipose tissue in children
1856	TCGA-CK-01.RNASEQ	Colon adenocarcinoma
1857	GSE33142.GPL4133	ICL002: Time course of Calu-3 cells infected with Influenza A/VN/1203/04
1858	GSE9455.GPL571	Pre-treatment expression data from patients recruited to the paclitaxel arm of the CTCR-OV01 study
1859	GSE41627.GPL570	DNA damage and eIF4G1 in breast cancer cells reprogram translation for survival and DNA repair mRNAs
1860	GSE28448.GPL570	Antagonistic regulation of EMT by TIF1? and Smad4 in mammary epithelial cells
1861	GSE20342.GPL5175	Estrogen regulation and physiopathologic significance of alternative promoters in breast cancer
1862	GSE30726.GPL96	Deep sequencing of MYC DNA-binding sites in Burkitt's lymphoma
1863	GSE4885.GPL96	Role of coactivator SRC-1/NcoA-1 for IL-6 target gene induction in HepG2 cells
1864	GSE9647.GPL570	Comparative transcriptomic profiling of unstimulated and inflamed HUVEC exposed to apple procyanidin oligomers
1865	GSE38663.GPL570	Effect of Ribavirin on Viral Kinetics and Liver Gene Expression in Chronic Hepatitis C
1866	GSE27071.GPL570	pcaGoPromoter - An R package for functional interpretation of principal component analysis of genome-wide gene expression data
1867	GSE40751.GPL570	Inhibition of neuronal nitric oxide synthase activity promotes migration of human induced pluripotent stem cell-derived neural stem cells towards cancer cells
1868	GSE33870.GPL570	Effect of FTO overexpression and knockdown on transcriptome of HEK293 cells
1869	GSE26061.GPL8238	Expression profiling of 4q-linked and phenotypic FSHD in different steps of myogenic differentiation
1870	GSE10316.GPL570	Monocyte-derived dendritic cells stimulated with LPS, Poly(I:C), CD40L or a combination of IL-1-b, IL-6, TNF-a and PGE2
1871	GSE35621.GPL5175	Evolution of human-specific microRNA miR-941
1872	GSE17477.GPL571	Expresson from human THP-1 stimulated with IFN-g and/or infected with TB
1873	GSE44949.GPL6244	Stress-Independent Activation of XBP1s and/or ATF6 Reveals Three Functionally Distinct ER Proteostasis Environments [HEK293DAX]
1874	GSE24129.GPL6244	Gene expression profiling for placentas from pre-eclamptic, unexplained FGR and normal pregnancies.
1875	GSE14834.GPL570	Characterization of B- and T-lineage ALL by Integrated Analysis of microRNA and mRNA Expression Profiles
1876	GSE19422.GPL6480	Gene expression profiling of pheochromocytoma (PCC)/paraganglioma (PGL) tumors
1877	GSE19862.GPL570	Prediction of response to bevacizumab
1878	GSE11001.GPL570	Genome-wide expression profiling from formalin-fixed paraffin-embedded breast cancer core biopsies
1879	GSE39017.GPL5175	Leukocyte transcript alterations in West-African girls following a booster vaccination with diphtheria-tetanus-pertussis vaccine
1880	GSE32026.GPL4133	Effetcs of several families of persistent organic pollutants on the undifferentiated and adipocyte differentiated human Multipotent Adipose-Derived Stem (hMADS) cells
1881	GSE12838.GPL570	The Monocyte Advantage
1882	GSE9712.GPL96	Detection of genes differentially expressed in radioresistant tumors
1883	GSE21779.GPL570	Gene expression data from temporal cortex of young adult, old and AD-like Microcebus murinus
1884	GSE4780.GPL570	Scheck-3U24NS043571-01S1-2
1885	GSE29406.GPL571	The genomic analysis of the interaction between the lactic acidosis and hypoxia response
1886	GSE25330.GPL570	Expression data from In vitro induced C2 M cells in the presence of commensal bacteria
1887	GSE19835.GPL6480	cryopreserved CD34 positive human umbilical cord blood cells
1888	GSE31471.GPL570	Host cell gene expression in Influenza A/Duck/Malaysia/01 (H9N2) infected A549 cells at 2, 4, 6, 8 and 10 hours post infection
1889	GSE37107.GPL6947	Genome-wide transcription analysis of whole blood prior to rituximab treatment in relation to clinical response
1890	GSE15238.GPL570	Expression data from human embryonic (9-12w) and post-natal livers
1891	GSE26636.GPL6244	PVRL Is A Receptor For Measles Virus
1892	GSE33363.GPL570	CD99 is a novel prognostic stromal marker in non-small cell lung cancer
1893	TCGA-14-01.RNASEQ	Glioblastoma multiforme
1894	GSE12648.GPL96	Hereditary Inclusion Body Myopathy (HIBM)
1895	GSE28548.GPL570	The effect of sirtuin 6 overexpression on TNFa stimulation.
1896	GSE11227.GPL570	Nocturnal Hemodialysis Improves Erythropoietin Responsiveness
1897	GSE11761.GPL570	Brief bout of exercise alters gene expression in peripheral blood mononuclear cells of early- and late-pubertal males
1898	GSE27505.GPL570	Prospective Identification, Isolation, and Profiling of a Telomerase-Expressing Subpopulation of Human Neural Stem Cells, using sox2 Enhancer-Directed Fluorescence-Activated Cell Sorting
1899	GSE41078.GPL571	Gene Profiling of Narrow-band UVB-induced Skin Injury Defines Cellular and Molecular Innate Immune Responses
1900	GSE29678.GPL6480	Expression profiling of human peripheral blood before and after omega 3 dietary supplement.
1901	GSE11869.GPL570	The genomic response of a human uterine endometrial adenocarcinoma cell line to 17alpha-ethynyl estradiol.
1902	GSE18938.GPL6244	Effect of EGF and/or HER2 on the growth of MCF10A cells on extracellular matrix: time course
1903	GSE15481.GPL570	Gene expression data from AP-2? silenced MCF-7 cells
1904	GSE995.GPL96	Differentiation of acute myeloid leukemia cells
1905	GSE17800.GPL570	Myocardial gene expression profiles and cardiodepressant autoantibodies predict response of patients with dilated cardiomyopathy to immunoadsorption therapy
1906	GSE11839.GPL570	Differentiation associated changes in gene expression profiles for interstitial cystitis and control urothelial cells
1907	GSE32384.GPL6244	Identification of molecular pathways involved in oxaliplatin-associated sinusoidal dilatation
1908	GSE18232.GPL96	RAS signaling in colon carcinoma: Target gene deregulation and growth control through Y-box-binding protein 1
1909	GSE32534.GPL570	Expression data of FFPE peritumoral neocortex tissue
1910	GSE3526.GPL570	Comparison of gene expression profiles across the normal human body
1911	GSE30509.GPL7020	Effects of a diet high in monounsaturated fat and a full Mediterranean diet on PBMC whole genome gene expression and plasma proteins
1912	TCGA-37-01.RNASEQ	Lung squamous cell carcinoma
1913	GSE23203.GPL11670	Expression data from human healthy and lupus EPCs/CACs, and healthy CD133+ bone marrow EPCs
1914	GSE23705.GPL6884	The conjunctival transcriptome in scarring trachoma
1915	GSE27838.GPL570	Gene expression of expanded and non-expanded natural killer cells from healthy donor and myeloma patients
1916	GSE9764.GPL570	Carcinoma Associated Fibroblast Like Differentiation of Human Mesenchymal Stem Cells
1917	GSE17315.GPL571	mRNA expression upon reconstitution of miR-130a, miR-203 and miR-205 in prostate cancer cell line LNCaP
1918	GSE48466.GPL570	Expression data from well-differentiated human bronchial epithelial cells infected with H1N1 Influenza isolates
1919	GSE33643.GPL570	Comparison of gene expression alterations induced by distinct PI3K inhibitors
1920	GSE32592.GPL14663	Human and mouse lupus nephritis cross-species transcriptional analysis
1921	GSE18043.GPL570	Priming integrin alpha5 promotes human mesenchymal stromal cell osteoblast differentiation and osteogenesis
1922	GSE16157.GPL570	Mitochondria regulate the unfolded protein response leading to cancer cell survival under glucose deprivation conditions
1923	GSE37416.GPL570	Gene expression data from F. tularensis-exposed neutrophils
1924	GSE19494.GPL4133	Subcutaneous adipose tissue (SAT) gene expression patterns between weight control and regaining weight subjects
1925	GSE16728.GPL570	Characterization of whole blood gene expression profiles in sickle-cell disease patients using globin mRNA reduction
1926	GSE42406.GPL571	Genome-wide expression profiling and functional characterization of SCA28 lymphoblastoid cell lines.
1927	GSE21367.GPL4133	The Leukemia-associated Mllt10/Af10- Dot1l, dedicated b-catenin coactivators essential for intestinal homeostasis
1928	GSE32108.GPL570	Knockdown effect of CDK8 or CDK19 in HeLa S3 cell
1929	GSE24736.GPL570	PTPN22 autoimmune susceptibility gene affects the removal of human developing autoreactive B cells
1930	TCGA-DQ-01.RNASEQ	Head and Neck squamous cell carcinoma
1931	TCGA-CZ-01.RNASEQ	Kidney renal clear cell carcinoma
1932	GSE33458.GPL570	Gene expression analysis of osteosarcoma tumor-initiating cells (High) vs bulk tumor cells (Low)
1933	GSE15175.GPL570	Human induced pluripotent stem cells free of exogenous DNA are derived with episomal vectors (fig 1.c)
1934	GSE20934.GPL10200	Expression data from cord blood derived CD4+ CD25+ (Treg) and CD4+ CD25- (Thelper) cells, both while resting &amp; after stimulation
1935	GSE39202.GPL4133	NS1 protein of influenza A virus and interferon
1936	GSE7214.GPL570	Comparison of gene expression data between wild-type and DM1-affected cells
1937	GSE24677.GPL6480	DNA Methylation Dynamics in Human Induced Pluripotent Stem Cells over Time (Agilent)
1938	GSE32254.GPL6244	Claudin 1 mediates TNFa-induced gene expression and cell migration in human lung carcinoma cells
1939	GSE14385.GPL570	Response of bronchial epithelial cells to low doses of cigarette smoke condensate and subsequent demethylation agent
1940	GSE12621.GPL570	Expression data in the developing human retina at 19-20 weeks' gestation
1941	GSE27131.GPL6244	Peripheral blood cells expression data form 7 patients with severe pdm(H1N1) influensa and 7 gender and age matched healthy controls
1942	GSE21578.GPL570	Transcriptome-wide identification of RNA-binding protein and microRNA target sites by PAR-CLIP
1943	GSE22025.GPL570	Progesterone-regulated genes in immune cells: Regulation of T cell genes by progesterone
1944	GSE20945.GPL6480	Effects of DAC treatment
1945	GSE18927.GPL5188	University of Washington Human Reference Epigenome Mapping Project
1946	GSE31620.GPL571	MicroRNA-1 is a candidate tumor suppressor and prognostic marker
1947	GSE31504.GPL570	Impact of Gene Expression Profiling Based Risk Stratification in Patients with Myeloma Receiving Initial Therapy with Lenalidomide and Dexamethasone
1948	GSE39395.GPL570	Expression profiles of cell populations purified from human CRC (3 ways)
1949	GSE14900.GPL96	Transcriptional response of human cells to the absence of mitochondrial DNA
1950	GSE20285.GPL570	Gene profiles induced by overexpression of wild-type and mutant Notch1 variants in MCF10A mammary epithelial cell line
1951	GSE41408.GPL5175	Co-expression of genes with ERG in prostate cancers
1952	GSE19136.GPL570	Gene expression response to implanted drug (paclitaxel)-eluting or bare metal stents in denuded human LIMA arteries
1953	GSE29555_3.GPL6947	Gene co-expression networks in human brain predict chromatin modifications in alcohol abusers
1954	GSE35566.GPL570	Expression profiles of a panel of MSS and MSI colon cancer cell lines
1955	GSE4498.GPL570	Expression data of small airway epithelium from phenotypically normal smokers and non-smokers
1956	GSE4217.GPL570	Spheroid Formation and Recovery of Human Foreskin Fibroblasts at Ambient Temperature
1957	GSE37829.GPL6480	Acute host transcriptonal response to A/Texas/36/91 influenza and A/Texas/36/91 influenza containing the NS1 gene from r1918 in A549 cells
1958	GSE47438.GPL6947	Expression and functional pathway analysis of nuclear receptor NR2F2 in Ovarian cancer
1959	GSE33874.GPL570	Identification of a Potential Ovarian Cancer Stem Cell Gene Expression Profile from Advanced Stage Papillary Serous Ovarian Cancer
1960	GSE18686.GPL6947	Subpopulations of CD163 positive macrophages are classically activated in psoriasis
1961	GSE31719.GPL6244	ENCODE SUNY RNA Binding Protein GeneST Data for HeLaS3
1962	GSE31729.GPL6244	Lack of effect in desensitization with intravenous immunoglobulin and rituximab in highly-sensitized patients
1963	GSE20141.GPL570	Expression analysis of laser-dissected SNpc neurons in Parkinson's disease
1964	GSE39623.GPL6947	GATA3 acts upstream of FOXA1 in mediating ER binding by shaping enhancer accessibility
1965	GSE11199.GPL570	Identification of Tuberculosis Susceptibility Genes with Human Macrophage Gene Expression Profiles
1966	GSE30753.GPL6244	High apoptotic threshold mediates p53 dependent decision between arrest and apoptosis
1967	GSE26990.GPL6947	Analysis of Promoter Methylation in Breast Cancer
1968	GSE2742.GPL96	Genomic Strategies Identify the Antitumor Agent Apratoxin A as a Potent Antagonist of FGF Signaling and STAT3 Activation
1969	GSE9686.GPL5760	Human colon expression in healthy, CD, treated CD, and UC
1970	GSE26051.GPL570	Analysis of Human Tendinopathy Gene Expression
1971	GSE27121.GPL6947	Two different 4-week energy-restricted diets.
1972	GSE1650.GPL96	COPD Study
1973	GSE35229.GPL6244	Expression data from patient iPSC
1974	GSE26975.GPL11670	Human lupus netting neutrophils induce endothelial damage, infiltrate tissues and expose immunostimulatory molecules
1975	GSE5272.GPL1708	Human airway inflammatory cell response to LPS and house dust mite antigen
1976	GSE22325.GPL570	Expression data from interleukin-stimulated HUVEC
1977	GSE40585.GPL6244	Silencing of the WFS1 gene in HEK cells induces pathways related to neurodegeneration and mitochondrial damage.
1978	GSE42270.GPL570	Gene expression profiling of pancreatic epithelial cells in response to tissue contextual changes
1979	GSE22779.GPL570	Gene expression data of non-leukemic individuals before and during in-vivo glucocorticoid treatment
1980	GSE20915.GPL570	Bortezomib resistance in Mantle Cell Lymphoma (MCL) is associated with plasmacytic differentiation
1981	TCGA-AD-01.RNASEQ	Colon adenocarcinoma
1982	GSE11350.GPL570	Generation of pluripotent stem cells from adult human testis
1983	GSE29450.GPL570	Identification of Novel Therapeutic Targets in Microdissected Clear Cell Ovarian Cancers
1984	GSE31195.GPL4133	Study of the consistency, comparability and identity of different Dendritic cells productions for clinical use
1985	GSE27897.GPL6244	Attenuation of EIF4E Translation Initiation Adversely Affects Multiple Myeloma Cells
1986	GSE41914.GPL570	Effects of exercise on gene expression level in human NK Cells
1987	GSE26625.GPL6947	MOLECULAR CHARACTERIZATION OF LIVER ALLOGRAFTS FROM OPERATIONALLY TOLERANT TRANSPLANT RECIPIENTS (Illumina)
1988	GSE37768.GPL570	Expression data in lung tissue from moderate COPD patients, healthy smokers and nonsmokers
1989	GSE32063.GPL6480	Immune-activation as a therapeutic direction for patients with high-risk ovarian cancer based on gene expression signature (2)
1990	GSE2189.GPL96	A549 teatement with MGd
1991	GSE45113.GPL570	Gene expression of CpG-activated memory B cells
1992	GSE12486.GPL570	Changes in cardiac transcription profiles following on-pump coronary artery bypass grafting
1993	GSE45030.GPL570	SMRT compounds abrogate cellular phenotypes of Ataxia Telangiectasia in neural derivatives of patient specific hiPSCs
1994	GSE25613.GPL570	A Novel Pro-Survival Function of Cyclin-D1 Underlies Its Oncogenic Role and Potential as a Therapeutic Target in Human and Murine Mantle Cell Lymphoma
1995	GSE14529.GPL6480	A gene expression signature classifying telomerase and ALT immortalization II
1996	GSE21217.GPL570	18F-fluorodeoxy-glucose positron emission tomography marks MYC-overexpressing human basal-like breast cancers.
1997	GSE39840.GPL570	Gene Expression Profile of Endotoxin-stimulated Leukocytes of the Newly Born: Control of Cytokine Gene Expression by Interleukin-10.
1998	GSE14535.GPL5175	mRNP-mRNA Association Map (Tier I - G10, HuR, Imp, PABP)
1999	GSE26259.GPL4133	Gene expression profiles of MCF7 with CARM1 knocked down
[truncated: 1,398 more rows]

## Sheet: XRCC1_STROMALCELLS
Rank	Gene	Entrez ID	Coexpression Score	P-Value	Description
1	FANCG	2189	1.139	0	Fanconi anemia, complementation group G
2	MCM8	84515	1.1086	0	minichromosome maintenance complex component 8
3	NCAPD2	9918	1.1078	0.0004	non-SMC condensin I complex, subunit D2
4	AAAS	8086	1.0944	0	achalasia, adrenocortical insufficiency, alacrimia
5	PRPF8	10594	1.094	0.0014	PRP8 pre-mRNA processing factor 8 homolog (S. cerevisiae)
6	RFC4	5984	1.086	0.0051	replication factor C (activator 1) 4, 37kDa
7	DDX39B	7919	1.0847	0.0002	DEAD (Asp-Glu-Ala-Asp) box polypeptide 39B
8	MCM5	4174	1.0826	0.0048	minichromosome maintenance complex component 5
9	SF3B2	10992	1.0652	0.0012	splicing factor 3b, subunit 2, 145kDa
10	KIF22	3835	1.062	0.0031	kinesin family member 22
11	NCAPG	64151	1.05	0.0052	non-SMC condensin I complex, subunit G
12	KIF15	56992	1.0368	0.0022	kinesin family member 15
13	C16orf53	79447	1.019	0	chromosome 16 open reading frame 53
14	NUP62	23636	1.0178	0.0017	nucleoporin 62kDa
15	RNASEH2A	10535	1.0176	0.0056	ribonuclease H2, subunit A
16	SF3B3	23450	1.0116	0.0006	splicing factor 3b, subunit 3, 130kDa
17	GTSE1	51512	1.0108	0.0059	G-2 and S-phase expressed 1
18	MCM3	4172	1.005	0.0087	minichromosome maintenance complex component 3
19	HNRNPUL1	11100	1.0036	0.0029	heterogeneous nuclear ribonucleoprotein U-like 1
20	MCM2	4171	0.9978	0.0057	minichromosome maintenance complex component 2
21	CHAF1A	10036	0.9924	0.0072	chromatin assembly factor 1, subunit A (p150)
22	GPS1	2873	0.992	0.0116	G protein pathway suppressor 1
23	MCM7	4176	0.9844	0.0105	minichromosome maintenance complex component 7
24	CENPF	1063	0.9832	0.009	centromere protein F, 350/400kDa (mitosin)
25	PRC1	9055	0.9772	0.006	protein regulator of cytokinesis 1
26	POC1A	25886	0.9768	0.0054	POC1 centriolar protein homolog A (Chlamydomonas)
27	MCM4	4173	0.9732	0.0064	minichromosome maintenance complex component 4
28	BAG6	7917	0.9704	0.0104	BCL2-associated athanogene 6
29	BUB1B	701	0.9656	0.0098	budding uninhibited by benzimidazoles 1 homolog beta (yeast)
30	RACGAP1	29127	0.9654	0.0076	Rac GTPase activating protein 1
31	LIG1	3978	0.9642	0.005	ligase I, DNA, ATP-dependent
32	CDT1	81620	0.9642	0.0065	chromatin licensing and DNA replication factor 1
33	HIST1H4C	8364	0.964	0.0002	histone cluster 1, H4c
34	RFC5	5985	0.962	0.0084	replication factor C (activator 1) 5, 36.5kDa
35	SMARCA4	6597	0.9616	0.0099	SWI/SNF related, matrix associated, actin dependent regulator of chromatin, subfamily a, member 4
36	TOP2A	7153	0.9608	0.0158	topoisomerase (DNA) II alpha 170kDa
37	C1orf112	55732	0.9598	0.0019	chromosome 1 open reading frame 112
38	RRM1	6240	0.955	0.0162	ribonucleotide reductase M1
39	CHAF1B	8208	0.9538	0.0024	chromatin assembly factor 1, subunit B (p60)
40	RBM10	8241	0.9518	0.0115	RNA binding motif protein 10
41	RALY	22913	0.947	0.0067	RNA binding protein, autoantigenic (hnRNP-associated with lethal yellow homolog (mouse))
42	POLA2	23649	0.9464	0.0073	polymerase (DNA directed), alpha 2, accessory subunit
43	UQCRH	7388	0.9453	0.0021	ubiquinol-cytochrome c reductase hinge protein
44	RUVBL2	10856	0.9442	0.0222	RuvB-like 2 (E. coli)
45	KNTC1	9735	0.9428	0.012	kinetochore associated 1
46	SNRNP200	23020	0.94	0.0136	small nuclear ribonucleoprotein 200kDa (U5)
47	CDK16	5127	0.9398	0.0032	cyclin-dependent kinase 16
48	LAS1L	81887	0.9394	0.0038	LAS1-like (S. cerevisiae)
49	SSRP1	6749	0.9384	0.0228	structure specific recognition protein 1
50	CCNF	899	0.938	0.0136	cyclin F
51	KIF11	3832	0.9352	0.0287	kinesin family member 11
52	KIF20A	10112	0.9342	0.0112	kinesin family member 20A
53	MYBL2	4605	0.934	0.011	v-myb myeloblastosis viral oncogene homolog (avian)-like 2
54	SNRPA	6626	0.9312	0.0189	small nuclear ribonucleoprotein polypeptide A
55	PSRC1	84722	0.9302	0.0009	proline/serine-rich coiled-coil 1
56	RNF26	79102	0.9268	0.0051	ring finger protein 26
57	LMNB1	4001	0.9258	0.0032	lamin B1
58	NUP43	348995	0.9248	0.0017	nucleoporin 43kDa
59	WDR54	84058	0.9243	0.0021	WD repeat domain 54
60	NCAPG2	54892	0.9236	0.0126	non-SMC condensin II complex, subunit G2
61	C20orf72	92667	0.9232	0.0029	chromosome 20 open reading frame 72
62	POLD1	5424	0.9228	0.014	polymerase (DNA directed), delta 1, catalytic subunit
63	MND1	84057	0.9223	0.0085	meiotic nuclear divisions 1 homolog (S. cerevisiae)
64	TICRR	90381	0.9214	0.0065	TOPBP1-interacting checkpoint and replication regulator
65	CDC20	991	0.9198	0.0167	cell division cycle 20 homolog (S. cerevisiae)
66	NASP	4678	0.9168	0.0067	nuclear autoantigenic sperm protein (histone-binding)
67	ACD	65057	0.916	0.0036	adrenocortical dysplasia homolog (mouse)
68	CDCA5	113130	0.9155	0.0162	cell division cycle associated 5
69	CKAP5	9793	0.9152	0.0172	cytoskeleton associated protein 5
70	FANCI	55215	0.915	0.0242	Fanconi anemia, complementation group I
71	NEK2	4751	0.9136	0.0051	NIMA (never in mitosis gene a)-related kinase 2
72	LSM2	57819	0.9128	0.0103	LSM2 homolog, U6 small nuclear RNA associated (S. cerevisiae)
73	NUSAP1	51203	0.9112	0.0219	nucleolar and spindle associated protein 1
74	GINS2	51659	0.9106	0.0187	GINS complex subunit 2 (Psf2 homolog)
75	EHMT2	10919	0.9098	0.019	euchromatic histone-lysine N-methyltransferase 2
76	SPAG5	10615	0.9076	0.0132	sperm associated antigen 5
77	KIF2C	11004	0.907	0.019	kinesin family member 2C
78	TTK	7272	0.9068	0.0255	TTK protein kinase
79	TOPBP1	11073	0.9062	0.0475	topoisomerase (DNA) II binding protein 1
80	ELAC2	60528	0.9046	0.0105	elaC homolog 2 (E. coli)
81	TACC3	10460	0.904	0.0174	transforming, acidic coiled-coil containing protein 3
82	TAF6	6878	0.9008	0.0017	TAF6 RNA polymerase II, TATA box binding protein (TBP)-associated factor, 80kDa
83	FBL	2091	0.9002	0.0212	fibrillarin
84	CEP55	55165	0.8984	0.0196	centrosomal protein 55kDa
85	AURKB	9212	0.8974	0.0193	aurora kinase B
86	TMPO-AS1	100128191	0.8962	0	TMPO antisense RNA 1 (non-protein coding)
87	KIF4A	24137	0.896	0.0189	kinesin family member 4A
88	PRR11	55771	0.8954	0.0038	proline rich 11
89	ASF1B	55723	0.8944	0.0173	ASF1 anti-silencing function 1 homolog B (S. cerevisiae)
90	TIMELESS	8914	0.8942	0.0128	timeless homolog (Drosophila)
91	DNMT1	1786	0.894	0.0219	DNA (cytosine-5-)-methyltransferase 1
92	UBE2T	29089	0.8923	0.0213	ubiquitin-conjugating enzyme E2T (putative)
93	DROSHA	29102	0.892	0.0196	drosha, ribonuclease type III
94	NUP93	9688	0.8916	0.0118	nucleoporin 93kDa
95	C12orf10	60314	0.8914	0.0124	chromosome 12 open reading frame 10
96	MLF1IP	79682	0.8908	0.012	MLF1 interacting protein
97	CSE1L	1434	0.8872	0.0747	CSE1 chromosome segregation 1-like (yeast)
98	MKI67	4288	0.8858	0.0231	antigen identified by monoclonal antibody Ki-67
99	MIS18A	54069	0.8854	0.0126	MIS18 kinetochore protein homolog A (S. pombe)
100	SPC25	57405	0.8846	0.0232	SPC25, NDC80 kinetochore complex component, homolog (S. cerevisiae)
101	RRM2	6241	0.884	0.0256	ribonucleotide reductase M2
102	SMC1A	8243	0.8838	0.0047	structural maintenance of chromosomes 1A
103	ZWINT	11130	0.8822	0.0302	ZW10 interactor
104	KIFC1	3833	0.882	0.0204	kinesin family member C1
105	NDC80	10403	0.8816	0.028	NDC80 kinetochore complex component homolog (S. cerevisiae)
106	BARD1	580	0.8816	0.0054	BRCA1 associated RING domain 1
107	COBRA1	25920	0.881	0.0229	cofactor of BRCA1
108	TROAP	10024	0.8806	0.0249	trophinin associated protein (tastin)
109	KIAA0101	9768	0.8772	0.022	KIAA0101
110	TYMS	7298	0.877	0.0211	thymidylate synthetase
111	FANCB	2187	0.8757	0.0062	Fanconi anemia, complementation group B
112	MDC1	9656	0.8748	0.0116	mediator of DNA-damage checkpoint 1
113	CDC45	8318	0.874	0.0256	cell division cycle 45 homolog (S. cerevisiae)
114	ASPM	259266	0.8738	0.023	asp (abnormal spindle) homolog, microcephaly associated (Drosophila)
115	NUF2	83540	0.8718	0.0251	NUF2, NDC80 kinetochore complex component, homolog (S. cerevisiae)
116	SMARCB1	6598	0.8712	0.0069	SWI/SNF related, matrix associated, actin dependent regulator of chromatin, subfamily b, member 1
117	EXOSC10	5394	0.8712	0.0105	exosome component 10
118	KIF20B	9585	0.871	0.0186	kinesin family member 20B
119	CKAP2L	150468	0.8707	0.0147	cytoskeleton associated protein 2-like
120	ANLN	54443	0.8705	0.0239	anillin, actin binding protein
121	SMC2	10592	0.8694	0.0534	structural maintenance of chromosomes 2
122	CCNB1	891	0.869	0.0351	cyclin B1
123	CDK1	983	0.8674	0.0322	cyclin-dependent kinase 1
124	POLD2	5425	0.8671	0.028	polymerase (DNA directed), delta 2, accessory subunit
125	IDH3G	3421	0.8668	0.0263	isocitrate dehydrogenase 3 (NAD+) gamma
126	CCDC34	91057	0.8664	0.0063	coiled-coil domain containing 34
127	EXO1	9156	0.8662	0.0294	exonuclease 1
128	MCM6	4175	0.8654	0.0366	minichromosome maintenance complex component 6
129	TK1	7083	0.8652	0.0246	thymidine kinase 1, soluble
130	PPP2R5D	5528	0.8648	0.0102	protein phosphatase 2, regulatory subunit B', delta
131	POLA1	5422	0.8646	0.0244	polymerase (DNA directed), alpha 1, catalytic subunit
132	TBCD	6904	0.8638	0.0071	tubulin folding cofactor D
133	SART1	9092	0.8638	0.0109	squamous cell carcinoma antigen recognized by T cells
134	CPNE1	8904	0.8636	0.0019	copine I
135	PAAF1	80227	0.8632	0.0077	proteasomal ATPase-associated factor 1
136	BRCA1	672	0.8616	0.0186	breast cancer 1, early onset
137	DLGAP5	9787	0.8608	0.034	discs, large (Drosophila) homolog-associated protein 5
138	PLK1	5347	0.8606	0.0243	polo-like kinase 1
139	NDUFS3	4722	0.8596	0.0382	NADH dehydrogenase (ubiquinone) Fe-S protein 3, 30kDa (NADH-coenzyme Q reductase)
140	MELK	9833	0.8588	0.0357	maternal embryonic leucine zipper kinase
141	TTLL5	23093	0.858	0.002	tubulin tyrosine ligase-like family, member 5
142	CAD	790	0.8572	0.0305	carbamoyl-phosphate synthetase 2, aspartate transcarbamylase, and dihydroorotase
143	FANCD2	2177	0.8568	0.02	Fanconi anemia, complementation group D2
144	CDC25C	995	0.8562	0.0191	cell division cycle 25 homolog C (S. pombe)
145	HAUS1	115106	0.8545	0.0322	HAUS augmin-like complex, subunit 1
146	SNRNP70	6625	0.8534	0.0206	small nuclear ribonucleoprotein 70kDa (U1)
147	CCNB2	9133	0.8534	0.0295	cyclin B2
148	CENPE	1062	0.8528	0.0291	centromere protein E, 312kDa
149	IPO9	55705	0.851	0.0095	importin 9
150	BIRC5	332	0.85	0.0346	baculoviral IAP repeat containing 5
151	ITGB3BP	23421	0.8494	0.0208	integrin beta 3 binding protein (beta3-endonexin)
152	EFCAB11	90141	0.8494	0.0021	EF-hand calcium binding domain 11
153	RDBP	7936	0.8482	0.0107	RD RNA binding protein
154	TRAP1	10131	0.8462	0.0356	TNF receptor-associated protein 1
155	CASC5	57082	0.8461	0.0208	cancer susceptibility candidate 5
156	WDHD1	11169	0.8458	0.0418	WD repeat and HMG-box DNA binding protein 1
157	CHTF18	63922	0.8452	0.0192	CTF18, chromosome transmission fidelity factor 18 homolog (S. cerevisiae)
158	HMG20B	10362	0.8444	0.0147	high mobility group 20B
159	UBE2C	11065	0.844	0.0229	ubiquitin-conjugating enzyme E2C
160	RANBP3	8498	0.844	0.0137	RAN binding protein 3
161	CDCA8	55143	0.8438	0.0321	cell division cycle associated 8
162	HIRIP3	8479	0.8432	0.0042	HIRA interacting protein 3
163	PRPF31	26121	0.843	0.0382	PRP31 pre-mRNA processing factor 31 homolog (S. cerevisiae)
164	BCL2L12	83596	0.8427	0.0133	BCL2-like 12 (proline rich)
165	TUBB	203068	0.8424	0.0342	tubulin, beta class I
166	MTHFD1	4522	0.8422	0.0306	methylenetetrahydrofolate dehydrogenase (NADP+ dependent) 1, methenyltetrahydrofolate cyclohydrolase, formyltetrahydrofolate synthetase
167	TRIM28	10155	0.8414	0.0494	tripartite motif containing 28
168	DDX41	51428	0.8372	0.0318	DEAD (Asp-Glu-Ala-Asp) box polypeptide 41
169	DTYMK	1841	0.8358	0.0316	deoxythymidylate kinase (thymidylate kinase)
170	FAF1	11124	0.8338	0.003	Fas (TNFRSF6) associated factor 1
171	CARM1	10498	0.8331	0.018	coactivator-associated arginine methyltransferase 1
172	TPX2	22974	0.8328	0.0403	TPX2, microtubule-associated, homolog (Xenopus laevis)
173	APEH	327	0.8318	0.0401	N-acylaminoacyl-peptide hydrolase
174	BUD13	84811	0.8307	0.0061	BUD13 homolog (S. cerevisiae)
175	C18orf54	162681	0.8293	0.0135	chromosome 18 open reading frame 54
176	TDP1	55775	0.8292	0.0047	tyrosyl-DNA phosphodiesterase 1
177	BLM	641	0.8286	0.0318	Bloom syndrome, RecQ helicase-like
178	PRRC2A	7916	0.8274	0.0472	proline-rich coiled-coil 2A
179	PRKDC	5591	0.8266	0.043	protein kinase, DNA-activated, catalytic polypeptide
180	HMGB3	3149	0.8266	0.0025	high mobility group box 3
181	WDR34	89891	0.8259	0.0192	WD repeat domain 34
182	MCM10	55388	0.8258	0.0419	minichromosome maintenance complex component 10
183	DSN1	79980	0.8256	0.0133	DSN1, MIND kinetochore complex component, homolog (S. cerevisiae)
184	RPUSD3	285367	0.825	0.0224	RNA pseudouridylate synthase domain containing 3
185	RECQL4	9401	0.8236	0.0429	RecQ protein-like 4
186	BUB1	699	0.8236	0.0371	budding uninhibited by benzimidazoles 1 homolog (yeast)
187	STMN1	3925	0.8224	0.0143	stathmin 1
188	GINS1	9837	0.8214	0.0363	GINS complex subunit 1 (Psf1 homolog)
189	NUP85	79902	0.8208	0.0521	nucleoporin 85kDa
190	NUP188	23511	0.8204	0.0221	nucleoporin 188kDa
191	CCDC77	84318	0.82	0.0063	coiled-coil domain containing 77
192	GEMIN6	79833	0.8152	0.0321	gem (nuclear organelle) associated protein 6
193	DHPS	1725	0.8152	0.0266	deoxyhypusine synthase
194	DTL	51514	0.8146	0.0421	denticleless E3 ubiquitin protein ligase homolog (Drosophila)
195	FOXM1	2305	0.8134	0.0382	forkhead box M1
196	PCNT	5116	0.8124	0.0054	pericentrin
197	PIN1	5300	0.812	0.0255	peptidylprolyl cis/trans isomerase, NIMA-interacting 1
198	ORC1	4998	0.8118	0.0256	origin recognition complex, subunit 1
199	IMMT	10989	0.8106	0.0249	inner membrane protein, mitochondrial
200	FANCA	2175	0.81	0.0197	Fanconi anemia, complementation group A
201	CHD4	1108	0.8084	0.0146	chromodomain helicase DNA binding protein 4
202	FAM64A	54478	0.8082	0.0157	family with sequence similarity 64, member A
203	CENPI	2491	0.8082	0.0171	centromere protein I
204	RAD51AP1	10635	0.8078	0.0524	RAD51 associated protein 1
205	PPM1G	5496	0.8078	0.052	protein phosphatase, Mg2+/Mn2+ dependent, 1G
206	DSCC1	79075	0.8068	0.0308	defective in sister chromatid cohesion 1 homolog (S. cerevisiae)
207	COPS6	10980	0.805	0.0341	COP9 constitutive photomorphogenic homolog subunit 6 (Arabidopsis)
208	PTOV1	53635	0.8048	0.0423	prostate tumor overexpressed 1
209	SNRPD2	6633	0.8028	0.0303	small nuclear ribonucleoprotein D2 polypeptide 16.5kDa
210	NCAPH	23397	0.8028	0.037	non-SMC condensin I complex, subunit H
211	NUDT1	4521	0.8026	0.0199	nudix (nucleoside diphosphate linked moiety X)-type motif 1
212	FANCM	57697	0.802	0.0171	Fanconi anemia, complementation group M
213	HAUS8	93323	0.7998	0.0142	HAUS augmin-like complex, subunit 8
214	TUBG1	7283	0.7994	0.0521	tubulin, gamma 1
215	RFC2	5982	0.7988	0.0492	replication factor C (activator 1) 2, 40kDa
216	ASCC2	84164	0.7986	0.0142	activating signal cointegrator 1 complex subunit 2
217	RTEL1	51750	0.7984	0.0491	regulator of telomere elongation helicase 1
218	WDR76	79968	0.7982	0.0136	WD repeat domain 76
219	SKA2	348235	0.798	0.0173	spindle and kinetochore associated complex subunit 2
220	HMGB2	3148	0.7976	0.0321	high mobility group box 2
221	PBK	55872	0.7968	0.0387	PDZ binding kinase
222	AGBL5	60509	0.7962	0.0125	ATP/GTP binding protein-like 5
223	TRIM24	8805	0.7942	0.0038	tripartite motif containing 24
224	POLR2I	5438	0.7942	0.0475	polymerase (RNA) II (DNA directed) polypeptide I, 14.5kDa
225	PARPBP	55010	0.7932	0.043	PARP1 binding protein
226	PRIM1	5557	0.7924	0.052	primase, DNA, polypeptide 1 (49kDa)
227	NUDC	10726	0.7918	0.0383	nuclear distribution C homolog (A. nidulans)
228	CENPM	79019	0.7918	0.0316	centromere protein M
229	CCHCR1	54535	0.7918	0.0077	coiled-coil alpha-helical rod protein 1
230	PTBP1	5725	0.7916	0.0537	polypyrimidine tract binding protein 1
231	KPNB1	3837	0.7914	0.0258	karyopherin (importin) beta 1
232	TARS2	80222	0.791	0.0061	threonyl-tRNA synthetase 2, mitochondrial (putative)
233	GTF3C5	9328	0.7908	0.0339	general transcription factor IIIC, polypeptide 5, 63kDa
234	HJURP	55355	0.7902	0.0343	Holliday junction recognition protein
235	AZI1	22994	0.7896	0.0126	5-azacytidine induced 1
236	TRAIP	10293	0.7884	0.0188	TRAF interacting protein
237	MEA1	4201	0.787	0.0252	male-enhanced antigen 1
238	CCDC28B	79140	0.787	0.0042	coiled-coil domain containing 28B
239	VRK1	7443	0.7868	0.077	vaccinia related kinase 1
240	RAD54L	8438	0.7866	0.0376	RAD54-like (S. cerevisiae)
241	PAFAH1B3	5050	0.7858	0.0235	platelet-activating factor acetylhydrolase 1b, catalytic subunit 3 (29kDa)
242	DDX39A	10212	0.7852	0.0487	DEAD (Asp-Glu-Ala-Asp) box polypeptide 39A
243	DDX11	1663	0.7834	0.0128	DEAD/H (Asp-Glu-Ala-Asp/His) box helicase 11
244	CDKN3	1033	0.7828	0.0417	cyclin-dependent kinase inhibitor 3
245	NRM	11270	0.782	0.017	nurim (nuclear envelope membrane protein)
246	CENPO	79172	0.7818	0.0255	centromere protein O
247	ZWILCH	55055	0.7812	0.0762	Zwilch, kinetochore associated, homolog (Drosophila)
248	RPA1	6117	0.7812	0.0382	replication protein A1, 70kDa
249	PELP1	27043	0.781	0.0295	proline, glutamate and leucine rich protein 1
250	PARP1	142	0.7808	0.052	poly (ADP-ribose) polymerase 1
251	FAM161A	84140	0.7795	0.014	family with sequence similarity 161, member A
252	SKA1	220134	0.7788	0.028	spindle and kinetochore associated complex subunit 1
253	SGOL2	151246	0.7782	0.0511	shugoshin-like 2 (S. pombe)
254	PDHA1	5160	0.7776	0.0119	pyruvate dehydrogenase (lipoamide) alpha 1
255	PARP2	10038	0.7774	0.0334	poly (ADP-ribose) polymerase 2
256	KDM1A	23028	0.7774	0.0219	lysine (K)-specific demethylase 1A
257	POLE	5426	0.7768	0.0358	polymerase (DNA directed), epsilon, catalytic subunit
258	MRPL28	10573	0.7766	0.0378	mitochondrial ribosomal protein L28
259	HMMR	3161	0.7766	0.0459	hyaluronan-mediated motility receptor (RHAMM)
260	NUP155	9631	0.776	0.0571	nucleoporin 155kDa
261	KIF18A	81930	0.7758	0.0373	kinesin family member 18A
262	PPIH	10465	0.7752	0.0412	peptidylprolyl isomerase H (cyclophilin H)
263	CENPQ	55166	0.7748	0.0378	centromere protein Q
264	C15orf23	90417	0.7748	0.0326	chromosome 15 open reading frame 23
265	DCAF7	10238	0.7744	0.0134	DDB1 and CUL4 associated factor 7
266	COMMD4	54939	0.774	0.0322	COMM domain containing 4
267	DHX30	22907	0.7732	0.0629	DEAH (Asp-Glu-Ala-His) box polypeptide 30
268	PCNA	5111	0.7724	0.0784	proliferating cell nuclear antigen
269	NFYC	4802	0.7722	0.0091	nuclear transcription factor Y, gamma
270	CDC25A	993	0.7716	0.0497	cell division cycle 25 homolog A (S. pombe)
271	ILF3	3609	0.7706	0.082	interleukin enhancer binding factor 3, 90kDa
272	CPSF3	51692	0.7689	0.0779	cleavage and polyadenylation specific factor 3, 73kDa
273	MRPS34	65993	0.7686	0.0797	mitochondrial ribosomal protein S34
274	SAFB	6294	0.767	0.0272	scaffold attachment factor B
275	USP11	8237	0.7668	0.0158	ubiquitin specific peptidase 11
276	CPSF1	29894	0.7666	0.0402	cleavage and polyadenylation specific factor 1, 160kDa
277	NUCKS1	64710	0.766	0.0178	nuclear casein kinase and cyclin-dependent kinase substrate 1
278	TUFM	7284	0.7654	0.0531	Tu translation elongation factor, mitochondrial
279	PHB2	11331	0.7654	0.0501	prohibitin 2
280	ORC6	23594	0.7632	0.0327	origin recognition complex, subunit 6
281	TCF19	6941	0.763	0.0224	transcription factor 19
282	SHCBP1	79801	0.7628	0.0327	SHC SH2-domain binding protein 1
283	CENPH	64946	0.7625	0.0333	centromere protein H
284	NCAPD3	23310	0.7622	0.0384	non-SMC condensin II complex, subunit D3
285	GINS4	84296	0.7616	0.0177	GINS complex subunit 4 (Sld5 homolog)
286	PSMD4	5710	0.7614	0.0343	proteasome (prosome, macropain) 26S subunit, non-ATPase, 4
287	AURKA	6790	0.7602	0.0497	aurora kinase A
288	MRPL16	54948	0.7588	0.0459	mitochondrial ribosomal protein L16
289	DHTKD1	55526	0.7586	0.0041	dehydrogenase E1 and transketolase domain containing 1
290	NABP2	79035	0.754	0.0165	nucleic acid binding protein 2
291	CALM3	808	0.7538	0.0144	calmodulin 3 (phosphorylase kinase, delta)
292	VPS26B	112936	0.7536	0.0189	vacuolar protein sorting 26 homolog B (S. pombe)
293	STIL	6491	0.7512	0.051	SCL/TAL1 interrupting locus
294	PTTG1	9232	0.7508	0.0347	pituitary tumor-transforming 1
295	MSH5	4439	0.75	0.0095	mutS homolog 5 (E. coli)
296	HAUS7	55559	0.7494	0.0202	HAUS augmin-like complex, subunit 7
297	VPS72	6944	0.749	0.025	vacuolar protein sorting 72 homolog (S. cerevisiae)
298	CENPK	64105	0.7482	0.0543	centromere protein K
299	DNA2	1763	0.748	0.0372	DNA replication helicase 2 homolog (yeast)
300	FARSA	2193	0.7476	0.0795	phenylalanyl-tRNA synthetase, alpha subunit
301	RFWD3	55159	0.7474	0.0283	ring finger and WD repeat domain 3
302	RAD54B	25788	0.7474	0.0242	RAD54 homolog B (S. cerevisiae)
303	CDCA3	83461	0.7474	0.0429	cell division cycle associated 3
304	RPA3	6119	0.7466	0.0292	replication protein A3, 14kDa
305	CSRP2BP	57325	0.7466	0.0107	CSRP2 binding protein
306	GSG2	83903	0.7459	0.0279	germ cell associated 2 (haspin)
307	NAP1L4	4676	0.745	0.0143	nucleosome assembly protein 1-like 4
308	MED16	10025	0.745	0.046	mediator complex subunit 16
309	NEIL3	55247	0.7448	0.0293	nei endonuclease VIII-like 3 (E. coli)
310	KIF14	9928	0.744	0.0447	kinesin family member 14
311	SUV39H1	6839	0.7422	0.0404	suppressor of variegation 3-9 homolog 1 (Drosophila)
312	COX6B1	1340	0.7416	0.036	cytochrome c oxidase subunit VIb polypeptide 1 (ubiquitous)
313	C11orf82	220042	0.7407	0.0379	chromosome 11 open reading frame 82
314	RMND5B	64777	0.7392	0.01	required for meiotic nuclear division 5 homolog B (S. cerevisiae)
315	CDCA7L	55536	0.7391	0.0076	cell division cycle associated 7-like
316	UBL7	84993	0.7382	0.0314	ubiquitin-like 7 (bone marrow stromal cell-derived)
317	E2F8	79733	0.7378	0.0283	E2F transcription factor 8
318	PIAS3	10401	0.7366	0.0094	protein inhibitor of activated STAT, 3
319	OIP5	11339	0.7366	0.0554	Opa interacting protein 5
320	ATIC	471	0.7364	0.0753	5-aminoimidazole-4-carboxamide ribonucleotide formyltransferase/IMP cyclohydrolase
321	ARHGAP11A	9824	0.7352	0.0368	Rho GTPase activating protein 11A
322	CBX5	23468	0.735	0.0129	chromobox homolog 5
323	COG4	25839	0.7348	0.0248	component of oligomeric golgi complex 4
324	SRRT	51593	0.7342	0.0518	serrate RNA effector molecule homolog (Arabidopsis)
325	MEX3A	92312	0.7341	0.0372	mex-3 homolog A (C. elegans)
326	DONSON	29980	0.7334	0.0401	downstream neighbor of SON
327	NUP214	8021	0.7332	0.0111	nucleoporin 214kDa
328	CDCA2	157313	0.7316	0.0425	cell division cycle associated 2
329	PABPN1	8106	0.7315	0.0036	poly(A) binding protein, nuclear 1
330	RANBP1	5902	0.7312	0.0432	RAN binding protein 1
331	CEP128	145508	0.7309	0.0156	centrosomal protein 128kDa
332	TRIP13	9319	0.7306	0.0638	thyroid hormone receptor interactor 13
333	LSM4	25804	0.7298	0.0904	LSM4 homolog, U6 small nuclear RNA associated (S. cerevisiae)
334	YEATS2	55689	0.7296	0.0154	YEATS domain containing 2
335	ESPL1	9700	0.7294	0.0381	extra spindle pole bodies homolog 1 (S. cerevisiae)
336	ARHGAP19	84986	0.7292	0.0168	Rho GTPase activating protein 19
337	MAD2L2	10459	0.7286	0.0288	MAD2 mitotic arrest deficient-like 2 (yeast)
338	HELLS	3070	0.7284	0.0644	helicase, lymphoid-specific
339	QARS	5859	0.7274	0.0396	glutaminyl-tRNA synthetase
340	ERCC1	2067	0.7274	0.0182	excision repair cross-complementing rodent repair deficiency, complementation group 1 (includes overlapping antisense sequence)
341	AARS	16	0.7272	0.0165	alanyl-tRNA synthetase
342	NDUFV1	4723	0.726	0.0563	NADH dehydrogenase (ubiquinone) flavoprotein 1, 51kDa
343	SMC4	10051	0.7252	0.1035	structural maintenance of chromosomes 4
344	UBA1	7317	0.7246	0.0524	ubiquitin-like modifier activating enzyme 1
345	C17orf61	254863	0.7243	0.0215	chromosome 17 open reading frame 61
346	FOXRED1	55572	0.7234	0.0249	FAD-dependent oxidoreductase domain containing 1
347	SAE1	10055	0.7226	0.0453	SUMO1 activating enzyme subunit 1
348	RNFT2	84900	0.7226	0.0083	ring finger protein, transmembrane 2
349	PRMT5	10419	0.7214	0.0669	protein arginine methyltransferase 5
350	NUP107	57122	0.7214	0.1277	nucleoporin 107kDa
351	VARS	7407	0.7212	0.0617	valyl-tRNA synthetase
352	SLC25A10	1468	0.7212	0.0383	solute carrier family 25 (mitochondrial carrier; dicarboxylate transporter), member 10
353	HCFC1	3054	0.7206	0.0419	host cell factor C1 (VP16-accessory protein)
354	PSMC3IP	29893	0.7204	0.024	PSMC3 interacting protein
355	THOP1	7064	0.7198	0.0484	thimet oligopeptidase 1
356	KHDRBS1	10657	0.7192	0.0649	KH domain containing, RNA binding, signal transduction associated 1
357	TBL3	10607	0.719	0.0477	transducin (beta)-like 3
358	GMNN	51053	0.7184	0.074	geminin, DNA replication inhibitor
359	CCNA2	890	0.7182	0.0686	cyclin A2
360	SNRNP25	79622	0.7178	0.055	small nuclear ribonucleoprotein 25kDa (U11/U12)
361	WDR92	116143	0.7177	0.0167	WD repeat domain 92
362	RMI2	116028	0.7177	0.0143	RMI2, RecQ mediated genome instability 2, homolog (S. cerevisiae)
363	SF3A3	10946	0.7176	0.0331	splicing factor 3a, subunit 3, 60kDa
364	EMD	2010	0.7174	0.0122	emerin
365	FIBP	9158	0.717	0.0707	fibroblast growth factor (acidic) intracellular binding protein
366	TBCB	1155	0.7168	0.0468	tubulin folding cofactor B
367	CBX1	10951	0.7164	0.0155	chromobox homolog 1
368	HLTF	6596	0.716	0.0767	helicase-like transcription factor
369	C2orf44	80304	0.7158	0.0132	chromosome 2 open reading frame 44
370	ATP5D	513	0.7156	0.0821	ATP synthase, H+ transporting, mitochondrial F1 complex, delta subunit
371	MNF1	84300	0.7152	0.046	mitochondrial nucleoid factor 1
372	C19orf54	284325	0.7151	0.0078	chromosome 19 open reading frame 54
373	TRAF7	84231	0.715	0.0244	TNF receptor-associated factor 7, E3 ubiquitin protein ligase
374	CDK5RAP1	51654	0.7138	0.0229	CDK5 regulatory subunit associated protein 1
375	RPP21	79897	0.7138	0.0232	ribonuclease P/MRP 21kDa subunit
376	PAICS	10606	0.7134	0.1131	phosphoribosylaminoimidazole carboxylase, phosphoribosylaminoimidazole succinocarboxamide synthetase
377	CHD8	57680	0.7128	0.0431	chromodomain helicase DNA binding protein 8
378	CHEK1	1111	0.7126	0.0703	checkpoint kinase 1
379	RAD51	5888	0.7122	0.0439	RAD51 homolog (S. cerevisiae)
380	FAM207A	85395	0.7118	0.0123	family with sequence similarity 207, member A
381	CENPW	387103	0.7109	0.0508	centromere protein W
382	ERCC6L	54821	0.7104	0.0477	excision repair cross-complementing rodent repair deficiency, complementation group 6-like
383	MADD	8567	0.7092	0.0397	MAP-kinase activating death domain
384	FIGNL1	63979	0.7086	0.0785	fidgetin-like 1
385	ZNF775	285971	0.7084	0.0135	zinc finger protein 775
386	TMEM141	85014	0.7084	0.0336	transmembrane protein 141
387	TOMM40	10452	0.7079	0.0752	translocase of outer mitochondrial membrane 40 homolog (yeast)
388	ZMYM3	9203	0.7074	0.0242	zinc finger, MYM-type 3
389	CCDC150	284992	0.707	0.0138	coiled-coil domain containing 150
390	TMEM39B	55116	0.707	0.0166	transmembrane protein 39B
391	TTF1	7270	0.7066	0.0137	transcription termination factor, RNA polymerase I
392	MAP4K2	5871	0.7066	0.0188	mitogen-activated protein kinase kinase kinase kinase 2
393	DEPDC1B	55789	0.7061	0.0518	DEP domain containing 1B
394	ORC3	23595	0.7056	0.0485	origin recognition complex, subunit 3
395	C12orf32	83695	0.7044	0.0425	chromosome 12 open reading frame 32
396	TCF3	6929	0.7034	0.0206	transcription factor 3 (E2A immunoglobulin enhancer binding factors E12/E47)
397	FUZ	80199	0.7034	0.0212	fuzzy homolog (Drosophila)
398	PNKP	11284	0.7032	0.0364	polynucleotide kinase 3'-phosphatase
399	HDGFRP2	84717	0.7027	0.0233	hepatoma-derived growth factor-related protein 2
400	MRPS21	54460	0.7023	0.0185	mitochondrial ribosomal protein S21
401	HDAC1	3065	0.7018	0.0289	histone deacetylase 1
402	CCT3	7203	0.701	0.107	chaperonin containing TCP1, subunit 3 (gamma)
403	PLK4	10733	0.7006	0.0729	polo-like kinase 4
404	CPSF3L	54973	0.7002	0.0438	cleavage and polyadenylation specific factor 3-like
405	KRI1	65095	0.6998	0.0425	KRI1 homolog (S. cerevisiae)
406	FOCAD	54914	0.6986	0.005	focadhesin
407	SUGP1	57794	0.6984	0.0292	SURP and G patch domain containing 1
408	RNF167	26001	0.6984	0.0216	ring finger protein 167
409	RFC3	5983	0.6984	0.0871	replication factor C (activator 1) 3, 38kDa
410	MMS19	64210	0.6982	0.0336	MMS19 nucleotide excision repair homolog (S. cerevisiae)
411	TNPO3	23534	0.6974	0.0162	transportin 3
412	SETDB1	9869	0.6966	0.031	SET domain, bifurcated 1
413	CIT	11113	0.6966	0.0215	citron (rho-interacting, serine/threonine kinase 21)
414	PRPF19	27339	0.6964	0.044	PRP19/PSO4 pre-mRNA processing factor 19 homolog (S. cerevisiae)
415	SLC25A11	8402	0.6944	0.0692	solute carrier family 25 (mitochondrial carrier; oxoglutarate carrier), member 11
416	BRCA2	675	0.6944	0.0365	breast cancer 2, early onset
417	SASS6	163786	0.6943	0.0942	spindle assembly 6 homolog (C. elegans)
418	MRPS9	64965	0.6943	0.063	mitochondrial ribosomal protein S9
419	STRA13	201254	0.694	0.0393	stimulated by retinoic acid 13 homolog (mouse)
420	PPP2R1A	5518	0.6938	0.0697	protein phosphatase 2, regulatory subunit A, alpha
421	C16orf59	80178	0.6934	0.0474	chromosome 16 open reading frame 59
422	CCT7	10574	0.6932	0.1294	chaperonin containing TCP1, subunit 7 (eta)
423	ATP5G1	516	0.6932	0.0632	ATP synthase, H+ transporting, mitochondrial Fo complex, subunit C1 (subunit 9)
424	PHF19	26147	0.693	0.0346	PHD finger protein 19
425	MRPL51	51258	0.6927	0.0675	mitochondrial ribosomal protein L51
426	KIF23	9493	0.691	0.0638	kinesin family member 23
427	POLE2	5427	0.6908	0.0752	polymerase (DNA directed), epsilon 2, accessory subunit
428	IDH2	3418	0.6908	0.0177	isocitrate dehydrogenase 2 (NADP+), mitochondrial
429	INO80E	283899	0.6907	0.0419	INO80 complex subunit E
430	SUGP2	10147	0.6906	0.0338	SURP and G patch domain containing 2
431	SFXN1	94081	0.6898	0.0069	sideroflexin 1
432	PQBP1	10084	0.6898	0.0458	polyglutamine binding protein 1
433	CEP78	84131	0.6895	0.0511	centrosomal protein 78kDa
434	SLC25A39	51629	0.6889	0.0545	solute carrier family 25, member 39
435	RBM42	79171	0.6884	0.0688	RNA binding motif protein 42
436	CIZ1	25792	0.6882	0.0537	CDKN1A interacting zinc finger protein 1
437	SIGMAR1	10280	0.6878	0.043	sigma non-opioid intracellular receptor 1
438	PHACTR4	65979	0.6874	0.0078	phosphatase and actin regulator 4
439	ATP5SL	55101	0.6874	0.0259	ATP5S-like
440	CNTROB	116840	0.687	0.0397	centrobin, centrosomal BRCA2 interacting protein
441	ECT2	1894	0.6868	0.1127	epithelial cell transforming sequence 2 oncogene
442	DVL2	1856	0.686	0.0244	dishevelled, dsh homolog 2 (Drosophila)
443	SCAP	22937	0.6856	0.055	SREBF chaperone
444	DCAF15	90379	0.6854	0.054	DDB1 and CUL4 associated factor 15
445	MASTL	84930	0.6839	0.0626	microtubule associated serine/threonine kinase-like
446	WDR62	284403	0.6834	0.065	WD repeat domain 62
447	TYK2	7297	0.683	0.052	tyrosine kinase 2
448	ZNF692	55657	0.6826	0.0303	zinc finger protein 692
449	KLHDC3	116138	0.6826	0.0324	kelch domain containing 3
450	GSTCD	79807	0.6825	0.0171	glutathione S-transferase, C-terminal domain containing
451	TNPO2	30000	0.6824	0.0346	transportin 2
452	BRD8	10902	0.6824	0.0259	bromodomain containing 8
453	SMARCAL1	50485	0.682	0.0241	SWI/SNF related, matrix associated, actin dependent regulator of chromatin, subfamily a-like 1
454	NDUFB10	4716	0.6811	0.0685	NADH dehydrogenase (ubiquinone) 1 beta subcomplex, 10, 22kDa
455	SIPA1	6494	0.681	0.0473	signal-induced proliferation-associated 1
456	C9orf142	286257	0.6809	0.0443	chromosome 9 open reading frame 142
457	NOSIP	51070	0.6808	0.0365	nitric oxide synthase interacting protein
458	ZC3H4	23211	0.6806	0.0132	zinc finger CCCH-type containing 4
459	HNRNPUL2	221092	0.68	0.0068	heterogeneous nuclear ribonucleoprotein U-like 2
460	TMEM194B	100131211	0.6792	0.0056	transmembrane protein 194B
461	UBTF	7343	0.6788	0.0492	upstream binding transcription factor, RNA polymerase I
462	SAPCD1	401251	0.6787	0.0177	suppressor APC domain containing 1
463	PFAS	5198	0.6786	0.0539	phosphoribosylformylglycinamidine synthase
464	DNM2	1785	0.676	0.0722	dynamin 2
465	TMSB15A	11013	0.6756	0.0072	thymosin beta 15a
466	CENPN	55839	0.6752	0.0655	centromere protein N
467	DCTN2	10540	0.675	0.0299	dynactin 2 (p50)
468	MED12	9968	0.6746	0.0481	mediator complex subunit 12
469	BABAM1	29086	0.6742	0.0654	BRISC and BRCA1 A complex member 1
470	NONO	4841	0.6738	0.0459	non-POU domain containing, octamer-binding
471	GNPAT	8443	0.6732	0.0586	glyceronephosphate O-acyltransferase
472	MRP63	78988	0.673	0.0548	mitochondrial ribosomal protein 63
473	INTS1	26173	0.6726	0.0592	integrator complex subunit 1
474	TAF5	6877	0.6724	0.0513	TAF5 RNA polymerase II, TATA box binding protein (TBP)-associated factor, 100kDa
475	CCDC124	115098	0.672	0.0786	coiled-coil domain containing 124
476	UNC45A	55898	0.672	0.0386	unc-45 homolog A (C. elegans)
477	PTMS	5763	0.672	0.017	parathymosin
478	C5orf54	63920	0.672	0.0284	chromosome 5 open reading frame 54
479	AATF	26574	0.6708	0.0484	apoptosis antagonizing transcription factor
480	CKAP2	26586	0.6702	0.1045	cytoskeleton associated protein 2
481	GTF3C1	2975	0.6692	0.0458	general transcription factor IIIC, polypeptide 1, alpha 220kDa
482	SEPHS1	22929	0.669	0.044	selenophosphate synthetase 1
483	POLD3	10714	0.6682	0.0427	polymerase (DNA-directed), delta 3, accessory subunit
484	HAUS4	54930	0.6678	0.023	HAUS augmin-like complex, subunit 4
485	CDC7	8317	0.6678	0.0875	cell division cycle 7 homolog (S. cerevisiae)
486	STOML2	30968	0.667	0.1074	stomatin (EPB72)-like 2
487	POLQ	10721	0.667	0.0555	polymerase (DNA directed), theta
488	LMNB2	84823	0.6668	0.0747	lamin B2
489	UBR7	55148	0.6666	0.09	ubiquitin protein ligase E3 component n-recognin 7 (putative)
490	NME4	4833	0.6662	0.0291	NME/NM23 nucleoside diphosphate kinase 4
491	TUBA1B	10376	0.6654	0.0548	tubulin, alpha 1b
492	GSS	2937	0.6652	0.0462	glutathione synthetase
493	CENPA	1058	0.6652	0.0525	centromere protein A
494	TUBB4B	10383	0.665	0.0618	tubulin, beta 4B class IVb
495	MIS18BP1	55320	0.6648	0.0603	MIS18 binding protein 1
496	UBAC1	10422	0.6644	0.0332	UBA domain containing 1
497	PGP	283871	0.6634	0.0506	phosphoglycolate phosphatase
498	CTPS2	56474	0.6632	0.0091	CTP synthase 2
499	AP1B1	162	0.6632	0.051	adaptor-related protein complex 1, beta 1 subunit
500	STK25	10494	0.6628	0.0668	serine/threonine kinase 25
501	GTF2F1	2962	0.6618	0.042	general transcription factor IIF, polypeptide 1, 74kDa
502	ATP5O	539	0.6614	0.0845	ATP synthase, H+ transporting, mitochondrial F1 complex, O subunit
503	DANCR	57291	0.6612	0.027	differentiation antagonizing non-protein coding RNA
504	DCTN1	1639	0.661	0.0682	dynactin 1
505	SEC24C	9632	0.6604	0.047	SEC24 family, member C (S. cerevisiae)
506	PPP2R4	5524	0.66	0.0626	protein phosphatase 2A activator, regulatory subunit 4
507	TMEM194A	23306	0.6598	0.0598	transmembrane protein 194A
508	NRD1	4898	0.6596	0.0167	nardilysin (N-arginine dibasic convertase)
509	CSK	1445	0.6582	0.0438	c-src tyrosine kinase
510	NOC2L	26155	0.658	0.0751	nucleolar complex associated 2 homolog (S. cerevisiae)
511	KATNB1	10300	0.6576	0.0303	katanin p80 (WD repeat containing) subunit B 1
512	PSMG3	84262	0.6573	0.0561	proteasome (prosome, macropain) assembly chaperone 3
513	WHSC1	7468	0.657	0.0477	Wolf-Hirschhorn syndrome candidate 1
514	CS	1431	0.6562	0.0241	citrate synthase
515	NTHL1	4913	0.656	0.0585	nth endonuclease III-like 1 (E. coli)
516	EEFSEC	60678	0.6557	0.0199	eukaryotic elongation factor, selenocysteine-tRNA-specific
517	PRELID1	27166	0.6555	0.0772	PRELI domain containing 1
518	THOC5	8563	0.6554	0.0181	THO complex 5
519	SND1	27044	0.6554	0.0296	staphylococcal nuclease and tudor domain containing 1
520	NDUFV2	4729	0.6551	0.0286	NADH dehydrogenase (ubiquinone) flavoprotein 2, 24kDa
521	TBCA	6902	0.6549	0.0276	tubulin folding cofactor A
522	TET1	80312	0.6545	0.0138	tet methylcytosine dioxygenase 1
523	DEPDC1	55635	0.6545	0.0541	DEP domain containing 1
524	GTF3C2	2976	0.6544	0.0381	general transcription factor IIIC, polypeptide 2, beta 110kDa
525	PCBP4	57060	0.6542	0.0253	poly(rC) binding protein 4
526	ANAPC5	51433	0.6542	0.0644	anaphase promoting complex subunit 5
527	R3HDM1	23518	0.6536	0.0544	R3H domain containing 1
528	H2AFX	3014	0.6534	0.062	H2A histone family, member X
529	FEN1	2237	0.6534	0.1019	flap structure-specific endonuclease 1
530	TMPO	7112	0.6532	0.0898	thymopoietin
531	NUP205	23165	0.653	0.137	nucleoporin 205kDa
532	PCCB	5096	0.6522	0.0638	propionyl CoA carboxylase, beta polypeptide
533	LRRC20	55222	0.6518	0.0124	leucine rich repeat containing 20
534	FTSJ2	29960	0.6512	0.0684	FtsJ RNA methyltransferase homolog 2 (E. coli)
535	R3HCC1	203069	0.651	0.025	R3H domain and coiled-coil containing 1
536	CTDNEP1	23399	0.651	0.0403	CTD nuclear envelope phosphatase 1
537	BCS1L	617	0.6504	0.0546	BCS1-like (S. cerevisiae)
538	PSMD3	5709	0.65	0.0834	proteasome (prosome, macropain) 26S subunit, non-ATPase, 3
539	NDUFS6	4726	0.65	0.0644	NADH dehydrogenase (ubiquinone) Fe-S protein 6, 13kDa (NADH-coenzyme Q reductase)
540	KIAA1731	85459	0.65	0.0505	KIAA1731
541	CHTF8	54921	0.6498	0.0197	CTF8, chromosome transmission fidelity factor 8 homolog (S. cerevisiae)
542	ZMYND8	23613	0.6494	0.019	zinc finger, MYND-type containing 8
543	MYO19	80179	0.6494	0.044	myosin XIX
544	POP7	10248	0.6492	0.095	processing of precursor 7, ribonuclease P/MRP subunit (S. cerevisiae)
545	FAM111A	63901	0.6488	0.0257	family with sequence similarity 111, member A
546	ARMC6	93436	0.6488	0.0928	armadillo repeat containing 6
547	ADSL	158	0.6486	0.1199	adenylosuccinate lyase
548	PET100	100131801	0.6485	0.0172	PET100 homolog (S. cerevisiae)
549	BRD3	8019	0.6482	0.0417	bromodomain containing 3
550	HEXIM2	124790	0.6482	0.0134	hexamethylene bis-acetamide inducible 2
551	POLR2G	5436	0.648	0.0673	polymerase (RNA) II (DNA directed) polypeptide G
552	NPRL2	10641	0.648	0.0426	nitrogen permease regulator-like 2 (S. cerevisiae)
553	H1FX	8971	0.6478	0.0369	H1 histone family, member X
554	USP37	57695	0.6473	0.0905	ubiquitin specific peptidase 37
555	DDX54	79039	0.6468	0.0542	DEAD (Asp-Glu-Ala-Asp) box polypeptide 54
556	AURKAIP1	54998	0.6468	0.0994	aurora kinase A interacting protein 1
557	EIF3K	27335	0.6466	0.0677	eukaryotic translation initiation factor 3, subunit K
558	EFTUD2	9343	0.6461	0.0997	elongation factor Tu GTP binding domain containing 2
559	CDC6	990	0.6458	0.0765	cell division cycle 6 homolog (S. cerevisiae)
560	CTCF	10664	0.6452	0.0986	CCCTC-binding factor (zinc finger protein)
561	CDCA4	55038	0.6452	0.0461	cell division cycle associated 4
562	KIAA1524	57650	0.645	0.073	KIAA1524
563	NMRAL1	57407	0.6443	0.053	NmrA-like family domain containing 1
564	BORA	79866	0.6442	0.0795	bora, aurora kinase A activator
565	EME1	146956	0.6436	0.0252	essential meiotic endonuclease 1 homolog 1 (S. pombe)
566	PET112	5188	0.6426	0.0292	PET112 homolog (yeast)
567	MRPS26	64949	0.6423	0.0674	mitochondrial ribosomal protein S26
568	DUT	1854	0.6422	0.0811	deoxyuridine triphosphatase
569	ESCO2	157570	0.6409	0.0538	establishment of cohesion 1 homolog 2 (S. cerevisiae)
570	MYL6B	140465	0.6406	0.0302	myosin, light chain 6B, alkali, smooth muscle and non-muscle
571	COX8A	1351	0.6398	0.07	cytochrome c oxidase subunit VIIIA (ubiquitous)
572	LZIC	84328	0.6398	0.0486	leucine zipper and CTNNBIP1 domain containing
573	CNOT10	25904	0.6398	0.0526	CCR4-NOT transcription complex, subunit 10
574	SHARPIN	81858	0.6396	0.0675	SHANK-associated RH domain interactor
575	TYRO3	7301	0.6388	0.0239	TYRO3 protein tyrosine kinase
576	TCOF1	6949	0.6382	0.0766	Treacher Collins-Franceschetti syndrome 1
577	GPI	2821	0.6382	0.0482	glucose-6-phosphate isomerase
578	CTNNBL1	56259	0.6382	0.0243	catenin, beta like 1
579	TRAPPC12	51112	0.638	0.0564	trafficking protein particle complex 12
580	MRPL48	51642	0.6376	0.0468	mitochondrial ribosomal protein L48
581	PCGF2	7703	0.6374	0.0254	polycomb group ring finger 2
582	TRIM41	90933	0.6373	0.0264	tripartite motif containing 41
583	HEATR6	63897	0.6366	0.0101	HEAT repeat containing 6
584	NDUFS8	4728	0.6358	0.1064	NADH dehydrogenase (ubiquinone) Fe-S protein 8, 23kDa (NADH-coenzyme Q reductase)
585	DIAPH3	81624	0.6355	0.0455	diaphanous homolog 3 (Drosophila)
586	XPO1	7514	0.6352	0.1982	exportin 1 (CRM1 homolog, yeast)
587	SKA3	221150	0.635	0.0692	spindle and kinetochore associated complex subunit 3
588	SMG5	23381	0.6346	0.0495	smg-5 homolog, nonsense mediated mRNA decay factor (C. elegans)
589	RNF40	9810	0.6342	0.0724	ring finger protein 40, E3 ubiquitin protein ligase
590	MTMR4	9110	0.6342	0.0319	myotubularin related protein 4
591	CUEDC2	79004	0.634	0.0692	CUE domain containing 2
592	GPKOW	27238	0.6338	0.0179	G patch domain and KOW motifs
593	NCAPH2	29781	0.6334	0.085	non-SMC condensin II complex, subunit H2
594	WRAP53	55135	0.6332	0.0661	WD repeat containing, antisense to TP53
595	H2AFZ	3015	0.633	0.1337	H2A histone family, member Z
596	ACYP1	97	0.633	0.0345	acylphosphatase 1, erythrocyte (common) type
597	MRPS15	64960	0.6314	0.0921	mitochondrial ribosomal protein S15
598	MLH1	4292	0.6308	0.0558	mutL homolog 1, colon cancer, nonpolyposis type 2 (E. coli)
599	DBN1	1627	0.6306	0.0216	drebrin 1
600	TIPIN	54962	0.63	0.1142	TIMELESS interacting protein
601	FANCE	2178	0.6298	0.0143	Fanconi anemia, complementation group E
602	LOC100288525	100288525	0.6296	0	hypothetical protein LOC100288525
603	ZMYND19	116225	0.6293	0.0703	zinc finger, MYND-type containing 19
604	C21orf58	54058	0.6289	0.0418	chromosome 21 open reading frame 58
605	VDAC3	7419	0.6278	0.1086	voltage-dependent anion channel 3
606	AIP	9049	0.6278	0.06	aryl hydrocarbon receptor interacting protein
607	CABIN1	23523	0.6276	0.0811	calcineurin binding protein 1
608	HEATR2	54919	0.6268	0.0411	HEAT repeat containing 2
609	DCLRE1C	64421	0.6264	0.0237	DNA cross-link repair 1C
610	MAD2L1	4085	0.626	0.1204	MAD2 mitotic arrest deficient-like 1 (yeast)
611	DPF2	5977	0.6256	0.0227	D4, zinc and double PHD fingers family 2
612	TMEM97	27346	0.6254	0.0481	transmembrane protein 97
613	C19orf48	84798	0.6252	0.0708	chromosome 19 open reading frame 48
614	DUS1L	64118	0.6242	0.0869	dihydrouridine synthase 1-like (S. cerevisiae)
615	HECTD3	79654	0.6238	0.0409	HECT domain containing E3 ubiquitin protein ligase 3
616	MRPL55	128308	0.6236	0.0539	mitochondrial ribosomal protein L55
617	HMGXB4	10042	0.6231	0.0373	HMG box domain containing 4
618	CYC1	1537	0.6228	0.125	cytochrome c-1
619	POLR2J	5439	0.6226	0.0336	polymerase (RNA) II (DNA directed) polypeptide J, 13.3kDa
620	CNOT1	23019	0.6224	0.0329	CCR4-NOT transcription complex, subunit 1
621	NDUFB9	4715	0.6214	0.0555	NADH dehydrogenase (ubiquinone) 1 beta subcomplex, 9, 22kDa
622	GUSB	2990	0.6212	0.0217	glucuronidase, beta
623	ZNF511	118472	0.6209	0.053	zinc finger protein 511
624	EIF2AK1	27102	0.6208	0.0177	eukaryotic translation initiation factor 2-alpha kinase 1
625	ARL2	402	0.6208	0.0563	ADP-ribosylation factor-like 2
626	ZNF768	79724	0.6202	0.0398	zinc finger protein 768
627	ALMS1	7840	0.6202	0.0853	Alstrom syndrome 1
628	GALT	2592	0.62	0.0324	galactose-1-phosphate uridylyltransferase
629	NMT1	4836	0.6194	0.0458	N-myristoyltransferase 1
630	KHSRP	8570	0.6192	0.0556	KH-type splicing regulatory protein
631	MRPL37	51253	0.6186	0.1182	mitochondrial ribosomal protein L37
632	TTI1	9675	0.6184	0.0757	TELO2 interacting protein 1
633	PMF1	11243	0.618	0.0421	polyamine-modulated factor 1
634	FBXO5	26271	0.6176	0.1265	F-box protein 5
635	THAP11	57215	0.617	0.0272	THAP domain containing 11
636	DLG4	1742	0.617	0.0535	discs, large homolog 4 (Drosophila)
637	PPP1CA	5499	0.6166	0.1145	protein phosphatase 1, catalytic subunit, alpha isozyme
638	ERAL1	26284	0.6164	0.0742	Era G-protein-like 1 (E. coli)
639	EIF3I	8668	0.6164	0.0947	eukaryotic translation initiation factor 3, subunit I
640	GINS3	64785	0.6154	0.0731	GINS complex subunit 3 (Psf3 homolog)
641	OTUB1	55611	0.6152	0.0925	OTU domain, ubiquitin aldehyde binding 1
642	MTBP	27085	0.6148	0.0468	Mdm2, transformed 3T3 cell double minute 2, p53 binding protein (mouse) binding protein, 104kDa
643	BCKDK	10295	0.6146	0.0797	branched chain ketoacid dehydrogenase kinase
644	PRPF6	24148	0.6138	0.0481	PRP6 pre-mRNA processing factor 6 homolog (S. cerevisiae)
645	SARS2	54938	0.6136	0.0538	seryl-tRNA synthetase 2, mitochondrial
646	MSH2	4436	0.6132	0.1762	mutS homolog 2, colon cancer, nonpolyposis type 1 (E. coli)
647	C11orf49	79096	0.6124	0.0316	chromosome 11 open reading frame 49
648	TELO2	9894	0.6122	0.0848	TEL2, telomere maintenance 2, homolog (S. cerevisiae)
649	ANKRD32	84250	0.6118	0.1066	ankyrin repeat domain 32
650	SMG9	56006	0.6118	0.0344	smg-9 homolog, nonsense mediated mRNA decay factor (C. elegans)
651	GPSM2	29899	0.6118	0.034	G-protein signaling modulator 2
652	C3orf75	54859	0.6107	0.0658	chromosome 3 open reading frame 75
653	GTPBP1	9567	0.6102	0.0544	GTP binding protein 1
654	NAA40	79829	0.6096	0.0237	N(alpha)-acetyltransferase 40, NatD catalytic subunit, homolog (S. cerevisiae)
655	ODF2	4957	0.6092	0.0243	outer dense fiber of sperm tails 2
656	C1orf135	79000	0.609	0.0633	chromosome 1 open reading frame 135
657	BAZ1B	9031	0.6084	0.0616	bromodomain adjacent to zinc finger domain, 1B
658	SAAL1	113174	0.6077	0.1029	serum amyloid A-like 1
659	PIGU	128869	0.6077	0.0469	phosphatidylinositol glycan anchor biosynthesis, class U
660	CDK5RAP2	55755	0.6072	0.015	CDK5 regulatory subunit associated protein 2
661	TRAPPC1	58485	0.607	0.0766	trafficking protein particle complex 1
662	EXOC7	23265	0.6068	0.0732	exocyst complex component 7
663	EIF2B4	8890	0.6068	0.0567	eukaryotic translation initiation factor 2B, subunit 4 delta, 67kDa
664	MCRS1	10445	0.6064	0.0867	microspherule protein 1
665	NT5DC2	64943	0.606	0.0574	5'-nucleotidase domain containing 2
666	ABCB7	22	0.606	0.0381	ATP-binding cassette, sub-family B (MDR/TAP), member 7
667	SRM	6723	0.6054	0.1148	spermidine synthase
668	APEX1	328	0.6054	0.0958	APEX nuclease (multifunctional DNA repair enzyme) 1
669	ZC3HC1	51530	0.6052	0.0458	zinc finger, C3HC-type containing 1
670	LOC148413	148413	0.605	0.0166	uncharacterized LOC148413
671	SNRPD3	6634	0.6048	0.0879	small nuclear ribonucleoprotein D3 polypeptide 18kDa
672	LSM3	27258	0.6048	0.1102	LSM3 homolog, U6 small nuclear RNA associated (S. cerevisiae)
673	SYMPK	8189	0.6046	0.0667	symplekin
674	MLST8	64223	0.6046	0.108	MTOR associated protein, LST8 homolog (S. cerevisiae)
675	DDX23	9416	0.6036	0.0873	DEAD (Asp-Glu-Ala-Asp) box polypeptide 23
676	RNF5	6048	0.6036	0.0075	ring finger protein 5, E3 ubiquitin protein ligase
677	USP1	7398	0.6026	0.2051	ubiquitin specific peptidase 1
678	CCDC15	80071	0.6026	0.022	coiled-coil domain containing 15
679	CENPJ	55835	0.602	0.0475	centromere protein J
680	OGG1	4968	0.6016	0.0122	8-oxoguanine DNA glycosylase
681	ATP5A1	498	0.6016	0.1163	ATP synthase, H+ transporting, mitochondrial F1 complex, alpha subunit 1, cardiac muscle
682	CEP57L1	285753	0.6011	0.0247	centrosomal protein 57kDa-like 1
683	ZC4H2	55906	0.601	0.0093	zinc finger, C4H2 domain containing
684	TOMM6	100188893	0.6006	0.1009	translocase of outer mitochondrial membrane 6 homolog (yeast)
685	GCN1L1	10985	0.6002	0.0704	GCN1 general control of amino-acid synthesis 1-like 1 (yeast)
686	SF3A2	8175	0.6	0.0423	splicing factor 3a, subunit 2, 66kDa
687	AKAP8L	26993	0.5998	0.049	A kinase (PRKA) anchor protein 8-like
688	PUSL1	126789	0.5998	0.0521	pseudouridylate synthase-like 1
689	MRPS18A	55168	0.5996	0.0808	mitochondrial ribosomal protein S18A
690	GCDH	2639	0.5994	0.061	glutaryl-CoA dehydrogenase
691	IFT122	55764	0.5992	0.0248	intraflagellar transport 122 homolog (Chlamydomonas)
692	NT5C	30833	0.5986	0.0457	5', 3'-nucleotidase, cytosolic
693	RBBP7	5931	0.5984	0.1055	retinoblastoma binding protein 7
694	CASC3	22794	0.5982	0.0369	cancer susceptibility candidate 3
695	C17orf70	80233	0.5978	0.0704	chromosome 17 open reading frame 70
696	SNAP47	116841	0.5977	0.0289	synaptosomal-associated protein, 47kDa
697	MRPL22	29093	0.5976	0.115	mitochondrial ribosomal protein L22
698	MED22	6837	0.5974	0.0569	mediator complex subunit 22
699	PSMC3	5702	0.5966	0.11	proteasome (prosome, macropain) 26S subunit, ATPase, 3
700	AQR	9716	0.5966	0.0733	aquarius homolog (mouse)
701	RMI1	80010	0.5964	0.1346	RMI1, RecQ mediated genome instability 1, homolog (S. cerevisiae)
702	IQGAP3	128239	0.5964	0.0243	IQ motif containing GTPase activating protein 3
703	PAF1	54623	0.5958	0.0376	Paf1, RNA polymerase II associated factor, homolog (S. cerevisiae)
704	GYS1	2997	0.5954	0.0431	glycogen synthase 1 (muscle)
705	LRRC45	201255	0.5952	0.0635	leucine rich repeat containing 45
706	TUBGCP4	27229	0.5948	0.0527	tubulin, gamma complex associated protein 4
707	PRKD2	25865	0.5948	0.0716	protein kinase D2
708	PAN2	9924	0.5948	0.0659	PAN2 poly(A) specific ribonuclease subunit homolog (S. cerevisiae)
709	SAMM50	25813	0.5946	0.1257	sorting and assembly machinery component 50 homolog (S. cerevisiae)
710	UCK1	83549	0.5945	0.0237	uridine-cytidine kinase 1
711	SAC3D1	29901	0.5944	0.0623	SAC3 domain containing 1
712	CHTOP	26097	0.5944	0.0214	chromatin target of PRMT1
713	LOC647946	647946	0.5942	0.0006	uncharacterized LOC647946
714	UBAP2	55833	0.5938	0.0362	ubiquitin associated protein 2
715	RABL6	55684	0.5938	0.0485	RAB, member RAS oncogene family-like 6
716	MAGED2	10916	0.5934	0.053	melanoma antigen family D, 2
717	APEX2	27301	0.5924	0.0579	APEX nuclease (apurinic/apyrimidinic endonuclease) 2
718	SWI5	375757	0.5918	0.0244	SWI5 recombination repair homolog (yeast)
719	TUBG2	27175	0.5914	0.0199	tubulin, gamma 2
720	CLN6	54982	0.591	0.0754	ceroid-lipofuscinosis, neuronal 6, late infantile, variant
721	PDXP	57026	0.5902	0.0473	pyridoxal (pyridoxine, vitamin B6) phosphatase
722	DMAP1	55929	0.5895	0.057	DNA methyltransferase 1 associated protein 1
723	GTF2H4	2968	0.5886	0.0435	general transcription factor IIH, polypeptide 4, 52kDa
724	RPS4X	6191	0.5885	0.0181	ribosomal protein S4, X-linked
725	CDCA7	83879	0.5884	0.0681	cell division cycle associated 7
726	KPNA2	3838	0.5884	0.1294	karyopherin alpha 2 (RAG cohort 1, importin alpha 1)
727	DCXR	51181	0.5884	0.0746	dicarbonyl/L-xylulose reductase
728	TMEM160	54958	0.588	0.0637	transmembrane protein 160
729	SSNA1	8636	0.5878	0.1029	Sjogren syndrome nuclear autoantigen 1
730	ECSIT	51295	0.5876	0.0639	ECSIT homolog (Drosophila)
731	SAPCD2	89958	0.5875	0.0368	suppressor APC domain containing 2
732	TH1L	51497	0.587	0.0857	TH1-like (Drosophila)
733	NDUFB8	4714	0.5866	0.0701	NADH dehydrogenase (ubiquinone) 1 beta subcomplex, 8, 19kDa
734	ANP32A	8125	0.5866	0.0589	acidic (leucine-rich) nuclear phosphoprotein 32 family, member A
735	DPCD	25911	0.5866	0.023	deleted in primary ciliary dyskinesia homolog (mouse)
736	ACTR1B	10120	0.5864	0.0574	ARP1 actin-related protein 1 homolog B, centractin beta (yeast)
737	NIF3L1	60491	0.586	0.1541	NIF3 NGG1 interacting factor 3-like 1 (S. cerevisiae)
738	AGPAT1	10554	0.5856	0.0552	1-acylglycerol-3-phosphate O-acyltransferase 1 (lysophosphatidic acid acyltransferase, alpha)
739	FUS	2521	0.5854	0.054	fused in sarcoma
740	SOGA1	140710	0.5852	0.0071	suppressor of glucose, autophagy associated 1
741	MED25	81857	0.5852	0.033	mediator complex subunit 25
742	SGOL1	151648	0.585	0.0517	shugoshin-like 1 (S. pombe)
743	NIPSNAP1	8508	0.585	0.0482	nipsnap homolog 1 (C. elegans)
744	LIN9	286826	0.5848	0.1106	lin-9 homolog (C. elegans)
[truncated: 17,152 more rows]

## Sheet: DATASETS_STROMALCELLS
Rank	Dataset	Description
[truncated: 50 more rows]

## Sheet: XRCC1_FIBROBLAST
Rank	Gene	Entrez ID	Coexpression Score	P-Value	Description
[truncated: 17,706 more rows]

[truncated: 1 more sheets: DATASETS_FIBROBLAST]
