# Supplementary material for: Persistent DNA strand breaks induce a CAF-like phenotype in normal fibroblasts
Source: Oncotarget. 2018 Feb 7;9(17):13666–81. doi: 10.18632/oncotarget.24446 (PMC5862606; doi:10.18632/oncotarget.24446)
Supplement: Supplementary file 4 [file oncotarget-09-13666-s004.xlsx]

## Sheet: Negative correlation
GO term	Description	P-value	FDR q-value	Enrichment (N, B, n, b)
GO:0030198	extracellular matrix organization	4.08e-11	5.79e-07	3.56 (16401,348,477,36)
GO:0043062	extracellular structure organization	4.43e-11	3.14e-07	3.55 (16401,349,477,36)
GO:0016192	vesicle-mediated transport	1.97e-07	0.000929	2.05 (16401,957,477,57)
GO:0030199	collagen fibril organization	6.46e-07	0.00229	8.60 (16401,36,477,9)
GO:0030334	regulation of cell migration	7.35e-07	0.00209	2.26 (16401,639,477,42)
GO:2000145	regulation of cell motility	1.24e-06	0.00292	2.19 (16401,675,477,43)
GO:0045765	regulation of angiogenesis	2.56e-06	0.00518	3.34 (16401,206,477,20)
GO:1901342	regulation of vasculature development	2.91e-06	0.00516	3.19 (16401,226,477,21)
GO:0090287	regulation of cellular response to growth factor stimulus	3.85e-06	0.00606	3.14 (16401,230,477,21)
GO:0051270	regulation of cellular component movement	3.96e-06	0.00561	2.07 (16401,730,477,44)
GO:0040012	regulation of locomotion	4.1e-06	0.00528	2.07 (16401,731,477,44)
GO:0051179	localization	4.38e-06	0.00518	1.38 (16401,3806,477,153)
GO:0032914	positive regulation of transforming growth factor beta1 production	1.01e-05	0.011	22.92 (16401,6,477,4)
GO:0048193	Golgi vesicle transport	1.41e-05	0.0143	2.73 (16401,290,477,23)
GO:0051234	establishment of localization	2.12e-05	0.02	1.37 (16401,3479,477,139)
GO:1904018	positive regulation of vasculature development	2.35e-05	0.0208	3.73 (16401,129,477,14)
GO:0006810	transport	2.95e-05	0.0246	1.38 (16401,3348,477,134)
GO:0001937	negative regulation of endothelial cell proliferation	3.02e-05	0.0238	7.52 (16401,32,477,7)
GO:0000904	cell morphogenesis involved in differentiation	3.22e-05	0.024	3.44 (16401,150,477,15)
GO:0045766	positive regulation of angiogenesis	3.57e-05	0.0253	3.82 (16401,117,477,13)
GO:0016050	vesicle organization	3.57e-05	0.0241	2.80 (16401,246,477,20)
GO:0006487	protein N-linked glycosylation	3.78e-05	0.0244	2.78 (16401,247,477,20)
GO:0006486	protein glycosylation	6.39e-05	0.0394	2.32 (16401,385,477,26)
GO:0043413	macromolecule glycosylation	6.39e-05	0.0377	2.32 (16401,385,477,26)
GO:0007167	enzyme linked receptor protein signaling pathway	6.43e-05	0.0365	1.78 (16401,947,477,49)
GO:0040013	negative regulation of locomotion	6.61e-05	0.036	2.68 (16401,257,477,20)
GO:0090288	negative regulation of cellular response to growth factor stimulus	7.15e-05	0.0376	3.58 (16401,125,477,13)
GO:0030203	glycosaminoglycan metabolic process	7.32e-05	0.0371	3.20 (16401,161,477,15)
GO:0070085	glycosylation	7.57e-05	0.037	2.30 (16401,389,477,26)
GO:0009968	negative regulation of signal transduction	7.62e-05	0.036	1.74 (16401,1006,477,51)
GO:0008285	negative regulation of cell proliferation	7.83e-05	0.0358	1.98 (16401,625,477,36)
GO:0043619	regulation of transcription from RNA polymerase II promoter in response to oxidative stress	7.93e-05	0.0351	15.28 (16401,9,477,4)
GO:0032908	regulation of transforming growth factor beta1 production	7.93e-05	0.0341	15.28 (16401,9,477,4)
GO:0018279	protein N-linked glycosylation via asparagine	7.97e-05	0.0332	2.72 (16401,240,477,19)
GO:0048646	anatomical structure formation involved in morphogenesis	7.97e-05	0.0323	1.86 (16401,775,477,42)
GO:0018196	peptidyl-asparagine modification	8.42e-05	0.0332	2.71 (16401,241,477,19)
GO:0001936	regulation of endothelial cell proliferation	8.8e-05	0.0337	4.02 (16401,94,477,11)
GO:1904684	negative regulation of metalloendopeptidase activity	9.57e-05	0.0357	25.79 (16401,4,477,3)
GO:1905049	negative regulation of metallopeptidase activity	9.57e-05	0.0348	25.79 (16401,4,477,3)
GO:0090092	regulation of transmembrane receptor protein serine/threonine kinase signaling pathway	0.0001	0.0356	2.87 (16401,204,477,17)
GO:0022603	regulation of anatomical structure morphogenesis	0.000103	0.0357	1.78 (16401,887,477,46)
GO:0006022	aminoglycan metabolic process	0.000119	0.04	3.07 (16401,168,477,15)
GO:1902578	single-organism localization	0.000127	0.042	1.38 (16401,2899,477,116)
GO:2001236	regulation of extrinsic apoptotic signaling pathway	0.000133	0.0429	3.19 (16401,151,477,14)
GO:0023057	negative regulation of signaling	0.000149	0.0468	1.67 (16401,1114,477,54)
GO:0051241	negative regulation of multicellular organismal process	0.000149	0.0461	1.73 (16401,954,477,48)
GO:0031589	cell-substrate adhesion	0.000157	0.0474	3.31 (16401,135,477,13)
GO:1900046	regulation of hemostasis	0.000158	0.0468	4.09 (16401,84,477,10)
GO:0030193	regulation of blood coagulation	0.000158	0.0459	4.09 (16401,84,477,10)
GO:0048585	negative regulation of response to stimulus	0.000189	0.0536	1.60 (16401,1289,477,60)
GO:0010648	negative regulation of cell communication	0.00019	0.0529	1.65 (16401,1125,477,54)
GO:1903510	mucopolysaccharide metabolic process	0.000212	0.0577	3.41 (16401,121,477,12)
GO:2001237	negative regulation of extrinsic apoptotic signaling pathway	0.000213	0.0569	3.95 (16401,87,477,10)
GO:0050818	regulation of coagulation	0.000213	0.0558	3.95 (16401,87,477,10)
GO:0051271	negative regulation of cellular component movement	0.000216	0.0557	2.60 (16401,238,477,18)
GO:1904376	negative regulation of protein localization to cell periphery	0.00022	0.0557	8.60 (16401,20,477,5)
GO:1903077	negative regulation of protein localization to plasma membrane	0.00022	0.0547	8.60 (16401,20,477,5)
GO:0042060	wound healing	0.000231	0.0565	4.30 (16401,72,477,9)
GO:0010757	negative regulation of plasminogen activation	0.000234	0.0562	20.63 (16401,5,477,3)
GO:1904683	regulation of metalloendopeptidase activity	0.000234	0.0553	20.63 (16401,5,477,3)
GO:1905048	regulation of metallopeptidase activity	0.000234	0.0544	20.63 (16401,5,477,3)
GO:0030336	negative regulation of cell migration	0.000241	0.0551	2.76 (16401,199,477,16)
GO:0050790	regulation of catalytic activity	0.000254	0.0571	1.43 (16401,2195,477,91)
GO:0090101	negative regulation of transmembrane receptor protein serine/threonine kinase signaling pathway	0.000259	0.0574	3.57 (16401,106,477,11)
GO:0061041	regulation of wound healing	0.000266	0.0581	3.33 (16401,124,477,12)
GO:0010632	regulation of epithelial cell migration	0.000279	0.0598	2.97 (16401,162,477,14)
GO:0010955	negative regulation of protein processing	0.000279	0.0591	6.45 (16401,32,477,6)
GO:1903318	negative regulation of protein maturation	0.000279	0.0582	6.45 (16401,32,477,6)
GO:0001817	regulation of cytokine production	0.000314	0.0646	1.95 (16401,546,477,31)
GO:0001818	negative regulation of cytokine production	0.000336	0.0682	2.68 (16401,205,477,16)
GO:0044765	single-organism transport	0.000344	0.0687	1.36 (16401,2726,477,108)
GO:0010941	regulation of cell death	0.000355	0.0699	1.53 (16401,1461,477,65)
GO:0009725	response to hormone	0.000371	0.072	1.83 (16401,677,477,36)
GO:1902582	single-organism intracellular transport	0.00038	0.0728	1.63 (16401,1075,477,51)
GO:2000377	regulation of reactive oxygen species metabolic process	0.000389	0.0736	3.02 (16401,148,477,13)
GO:2000146	negative regulation of cell motility	0.00044	0.0821	2.62 (16401,210,477,16)
GO:0042221	response to chemical	0.000443	0.0816	1.41 (16401,2172,477,89)
GO:0009611	response to wounding	0.000456	0.0829	2.83 (16401,170,477,14)
GO:0033206	meiotic cytokinesis	0.000458	0.0822	17.19 (16401,6,477,3)
GO:0035459	cargo loading into vesicle	0.000458	0.0812	17.19 (16401,6,477,3)
GO:0090100	positive regulation of transmembrane receptor protein serine/threonine kinase signaling pathway	0.000475	0.0832	3.58 (16401,96,477,10)
GO:0050680	negative regulation of epithelial cell proliferation	0.000487	0.0843	3.32 (16401,114,477,11)
GO:0042981	regulation of apoptotic process	0.000488	0.0834	1.54 (16401,1365,477,61)
GO:0006888	ER to Golgi vesicle-mediated transport	0.000503	0.085	2.94 (16401,152,477,13)
GO:1903828	negative regulation of cellular protein localization	0.000507	0.0846	3.10 (16401,133,477,12)
GO:1902531	regulation of intracellular signal transduction	0.000522	0.0861	1.49 (16401,1568,477,68)
GO:1900048	positive regulation of hemostasis	0.000548	0.0893	7.16 (16401,24,477,5)
GO:0030194	positive regulation of blood coagulation	0.000548	0.0883	7.16 (16401,24,477,5)
GO:0043067	regulation of programmed cell death	0.000588	0.0936	1.53 (16401,1375,477,61)
GO:0010634	positive regulation of epithelial cell migration	0.000607	0.0957	3.47 (16401,99,477,10)
GO:0006901	vesicle coating	0.000616	0.096	3.77 (16401,82,477,9)
GO:0000902	cell morphogenesis	0.000628	0.0968	2.63 (16401,196,477,15)
GO:0034446	substrate adhesion-dependent cell spreading	0.000634	0.0966	5.58 (16401,37,477,6)
GO:0005975	carbohydrate metabolic process	0.000644	0.0972	1.70 (16401,829,477,41)
GO:0071456	cellular response to hypoxia	0.000654	0.0976	3.21 (16401,118,477,11)
GO:0061138	morphogenesis of a branching epithelium	0.000662	0.0978	3.01 (16401,137,477,12)
GO:0008104	protein localization	0.000663	0.0969	1.50 (16401,1467,477,64)
GO:0071634	regulation of transforming growth factor beta production	0.000669	0.0967	6.88 (16401,25,477,5)
GO:0050820	positive regulation of coagulation	0.000669	0.0958	6.88 (16401,25,477,5)
GO:0030335	positive regulation of cell migration	0.000704	0.0998	2.10 (16401,377,477,23)
GO:0007155	cell adhesion	0.000732	0.103	1.64 (16401,942,477,45)
GO:0000045	autophagosome assembly	0.000734	0.102	5.43 (16401,38,477,6)
GO:0045778	positive regulation of ossification	0.000735	0.101	3.68 (16401,84,477,9)
GO:0046907	intracellular transport	0.000748	0.102	1.54 (16401,1275,477,57)
GO:0060548	negative regulation of cell death	0.000764	0.103	1.67 (16401,863,477,42)
GO:0006914	autophagy	0.000771	0.103	2.12 (16401,356,477,22)
GO:0042127	regulation of cell proliferation	0.000779	0.103	1.50 (16401,1419,477,62)
GO:0036507	protein demannosylation	0.000784	0.103	14.74 (16401,7,477,3)
GO:0036508	protein alpha-1,2-demannosylation	0.000784	0.102	14.74 (16401,7,477,3)
GO:0010951	negative regulation of endopeptidase activity	0.000805	0.104	2.48 (16401,222,477,16)
GO:0022610	biological adhesion	0.000816	0.104	1.63 (16401,947,477,45)
GO:0017015	regulation of transforming growth factor beta receptor signaling pathway	0.00083	0.105	3.34 (16401,103,477,10)
GO:1903844	regulation of cellular response to transforming growth factor beta stimulus	0.00083	0.104	3.34 (16401,103,477,10)
GO:2000834	regulation of androgen secretion	0.000844	0.105	34.38 (16401,2,477,2)
GO:2000836	positive regulation of androgen secretion	0.000844	0.104	34.38 (16401,2,477,2)
GO:0090110	cargo loading into COPII-coated vesicle	0.000844	0.103	34.38 (16401,2,477,2)
GO:0097325	melanocyte proliferation	0.000844	0.102	34.38 (16401,2,477,2)
GO:1905037	autophagosome organization	0.000847	0.102	5.29 (16401,39,477,6)
GO:0043687	post-translational protein modification	0.000858	0.102	1.96 (16401,455,477,26)
GO:0033036	macromolecule localization	0.00086	0.102	1.48 (16401,1482,477,64)
GO:1902041	regulation of extrinsic apoptotic signaling pathway via death domain receptors	0.000914	0.107	4.46 (16401,54,477,7)
GO:0009653	anatomical structure morphogenesis	0.000921	0.107	1.53 (16401,1258,477,56)
GO:2000147	positive regulation of cell motility	0.000934	0.108	2.05 (16401,385,477,23)
GO:0048545	response to steroid hormone	0.000934	0.107	2.05 (16401,385,477,23)
GO:0060840	artery development	0.000968	0.11	6.37 (16401,27,477,5)
GO:0071636	positive regulation of transforming growth factor beta production	0.000973	0.11	8.60 (16401,16,477,4)
GO:0030970	retrograde protein transport, ER to cytosol	0.000973	0.109	8.60 (16401,16,477,4)
GO:1904950	negative regulation of establishment of protein localization	0.000996	0.11	2.52 (16401,205,477,15)

## Sheet: Positive correlation
GO term	Description	P-value	FDR q-value	Enrichment (N, B, n, b)
GO:0022402	cell cycle process	2.65e-87	3.76e-83	5.75 (16401,1012,488,173)
GO:1903047	mitotic cell cycle process	1.12e-81	7.96e-78	6.95 (16401,687,488,142)
GO:0000278	mitotic cell cycle	2.29e-71	1.08e-67	8.73 (16401,412,488,107)
GO:0007049	cell cycle	8.88e-70	3.15e-66	6.84 (16401,609,488,124)
GO:0006259	DNA metabolic process	1.94e-64	5.51e-61	5.94 (16401,724,488,128)
GO:0034641	cellular nitrogen compound metabolic process	5.29e-53	1.25e-49	2.14 (16401,4752,488,302)
GO:0006139	nucleobase-containing compound metabolic process	6.84e-52	1.39e-48	2.29 (16401,4023,488,274)
GO:0090304	nucleic acid metabolic process	2.47e-51	4.39e-48	2.40 (16401,3601,488,257)
GO:0051276	chromosome organization	2.02e-50	3.19e-47	8.46 (16401,310,488,78)
GO:0046483	heterocycle metabolic process	3.03e-50	4.3e-47	2.22 (16401,4204,488,278)
GO:0006725	cellular aromatic compound metabolic process	5.31e-50	6.85e-47	2.22 (16401,4215,488,278)
GO:0006281	DNA repair	1.52e-49	1.8e-46	6.78 (16401,446,488,90)
GO:0006807	nitrogen compound metabolic process	5.64e-48	6.16e-45	2.02 (16401,5083,488,305)
GO:1901360	organic cyclic compound metabolic process	4.89e-47	4.95e-44	2.13 (16401,4436,488,281)
GO:0006974	cellular response to DNA damage stimulus	2.48e-46	2.35e-43	5.13 (16401,695,488,106)
GO:0051301	cell division	2.12e-44	1.88e-41	7.36 (16401,347,488,76)
GO:1902589	single-organism organelle organization	9.31e-44	7.76e-41	3.05 (16401,1873,488,170)
GO:0006996	organelle organization	1.11e-42	8.75e-40	2.65 (16401,2494,488,197)
GO:0044260	cellular macromolecule metabolic process	2.13e-40	1.59e-37	1.77 (16401,6249,488,329)
GO:0007067	mitotic nuclear division	1.59e-37	1.12e-34	8.48 (16401,230,488,58)
GO:0006260	DNA replication	2.59e-37	1.75e-34	10.14 (16401,169,488,51)
GO:0000280	nuclear division	2.82e-36	1.82e-33	7.23 (16401,293,488,63)
GO:0006310	DNA recombination	4.19e-36	2.58e-33	8.22 (16401,233,488,57)
GO:0048285	organelle fission	1.75e-34	1.04e-31	6.76 (16401,313,488,63)
GO:0006271	DNA strand elongation involved in DNA replication	2.2e-34	1.25e-31	25.21 (16401,36,488,27)
GO:0033554	cellular response to stress	5.14e-33	2.8e-30	3.10 (16401,1410,488,130)
GO:0022616	DNA strand elongation	7.19e-32	3.78e-29	22.13 (16401,41,488,27)
GO:0043170	macromolecule metabolic process	1.18e-31	5.98e-29	1.61 (16401,6916,488,332)
GO:0016043	cellular component organization	3.45e-31	1.69e-28	1.87 (16401,4663,488,259)
GO:0071840	cellular component organization or biogenesis	4.01e-31	1.9e-28	1.86 (16401,4696,488,260)
GO:0044770	cell cycle phase transition	2.02e-29	9.26e-27	6.55 (16401,282,488,55)
GO:0044772	mitotic cell cycle phase transition	5.73e-29	2.54e-26	6.58 (16401,276,488,54)
GO:0006396	RNA processing	6.59e-29	2.83e-26	4.06 (16401,695,488,84)
GO:0044237	cellular metabolic process	2.79e-28	1.16e-25	1.50 (16401,7931,488,354)
GO:0044238	primary metabolic process	1.3e-26	5.27e-24	1.48 (16401,8062,488,354)
GO:0007059	chromosome segregation	1.49e-26	5.85e-24	11.55 (16401,96,488,33)
GO:0010564	regulation of cell cycle process	3.08e-25	1.18e-22	4.43 (16401,508,488,67)
GO:0008152	metabolic process	3.85e-25	1.44e-22	1.39 (16401,9186,488,381)
GO:0071704	organic substance metabolic process	1.58e-24	5.76e-22	1.44 (16401,8341,488,357)
GO:0071103	DNA conformation change	1.64e-24	5.81e-22	10.65 (16401,101,488,32)
GO:0043933	macromolecular complex subunit organization	1.29e-23	4.46e-21	2.33 (16401,2080,488,144)
GO:0010467	gene expression	6.33e-23	2.14e-20	3.27 (16401,885,488,86)
GO:0051726	regulation of cell cycle	1.06e-22	3.48e-20	3.18 (16401,929,488,88)
GO:0009059	macromolecule biosynthetic process	4.61e-22	1.49e-19	1.99 (16401,3030,488,179)
GO:0006302	double-strand break repair	4.34e-21	1.37e-18	6.76 (16401,189,488,38)
GO:0032201	telomere maintenance via semi-conservative replication	7.41e-21	2.29e-18	22.85 (16401,25,488,17)
GO:0051716	cellular response to stimulus	1.9e-20	5.74e-18	2.13 (16401,2316,488,147)
GO:0070507	regulation of microtubule cytoskeleton organization	3.49e-20	1.03e-17	6.39 (16401,200,488,38)
GO:0000722	telomere maintenance via recombination	3.54e-20	1.02e-17	19.51 (16401,31,488,18)
GO:0006312	mitotic recombination	7.58e-20	2.15e-17	17.26 (16401,37,488,19)
GO:0000375	RNA splicing, via transesterification reactions	8.69e-20	2.42e-17	6.04 (16401,217,488,39)
GO:0009987	cellular process	9.19e-20	2.51e-17	1.22 (16401,12179,488,441)
GO:0034645	cellular macromolecule biosynthetic process	1.72e-19	4.6e-17	1.98 (16401,2749,488,162)
GO:0033044	regulation of chromosome organization	2.04e-19	5.36e-17	5.29 (16401,273,488,43)
GO:0051052	regulation of DNA metabolic process	2.15e-19	5.55e-17	4.82 (16401,328,488,47)
GO:0000377	RNA splicing, via transesterification reactions with bulged adenosine as nucleophile	2.43e-19	6.16e-17	6.05 (16401,211,488,38)
GO:0000398	mRNA splicing, via spliceosome	2.43e-19	6.06e-17	6.05 (16401,211,488,38)
GO:0000724	double-strand break repair via homologous recombination	2.69e-19	6.58e-17	7.78 (16401,134,488,31)
GO:0000725	recombinational repair	2.69e-19	6.47e-17	7.78 (16401,134,488,31)
GO:0006270	DNA replication initiation	3.19e-19	7.53e-17	19.70 (16401,29,488,17)
GO:0010639	negative regulation of organelle organization	4.24e-19	9.87e-17	4.46 (16401,377,488,50)
GO:0010833	telomere maintenance via telomere lengthening	5.52e-19	1.26e-16	14.61 (16401,46,488,20)
GO:0006284	base-excision repair	5.52e-19	1.24e-16	14.61 (16401,46,488,20)
GO:0007346	regulation of mitotic cell cycle	6.05e-19	1.34e-16	4.04 (16401,457,488,55)
GO:0032886	regulation of microtubule-based process	1.5e-18	3.27e-16	5.75 (16401,222,488,38)
GO:0044843	cell cycle G1/S phase transition	3.13e-18	6.72e-16	7.19 (16401,145,488,31)
GO:0000082	G1/S transition of mitotic cell cycle	3.13e-18	6.62e-16	7.19 (16401,145,488,31)
GO:0000075	cell cycle checkpoint	5.86e-18	1.22e-15	7.04 (16401,148,488,31)
GO:0016925	protein sumoylation	8.74e-18	1.8e-15	8.33 (16401,109,488,27)
GO:0006397	mRNA processing	1.55e-17	3.14e-15	4.34 (16401,364,488,47)
GO:0007051	spindle organization	1.73e-17	3.46e-15	9.03 (16401,93,488,25)
GO:0031110	regulation of microtubule polymerization or depolymerization	2.39e-17	4.7e-15	6.72 (16401,155,488,31)
GO:0008380	RNA splicing	2.41e-17	4.69e-15	4.68 (16401,309,488,43)
GO:0044249	cellular biosynthetic process	3.42e-17	6.56e-15	1.72 (16401,3857,488,197)
GO:0007088	regulation of mitotic nuclear division	5.2e-17	9.83e-15	7.11 (16401,137,488,29)
GO:0034660	ncRNA metabolic process	5.68e-17	1.06e-14	3.97 (16401,423,488,50)
GO:0033043	regulation of organelle organization	6.58e-17	1.21e-14	2.65 (16401,1077,488,85)
GO:0016070	RNA metabolic process	7.13e-17	1.3e-14	1.83 (16401,3109,488,169)
GO:0006325	chromatin organization	9.72e-17	1.74e-14	3.33 (16401,616,488,61)
GO:0031114	regulation of microtubule depolymerization	1.12e-16	1.99e-14	7.24 (16401,130,488,28)
GO:0032392	DNA geometric change	1.92e-16	3.37e-14	11.39 (16401,59,488,20)
GO:1901576	organic substance biosynthetic process	2.54e-16	4.4e-14	1.68 (16401,3984,488,199)
GO:0065003	macromolecular complex assembly	3.3e-16	5.64e-14	2.48 (16401,1235,488,91)
GO:0051783	regulation of nuclear division	3.57e-16	6.02e-14	6.38 (16401,158,488,30)
GO:0032508	DNA duplex unwinding	4.93e-16	8.22e-14	11.83 (16401,54,488,19)
GO:0018205	peptidyl-lysine modification	9.19e-16	1.52e-13	4.54 (16401,296,488,40)
GO:0031111	negative regulation of microtubule polymerization or depolymerization	9.78e-16	1.59e-13	7.34 (16401,119,488,26)
GO:0007077	mitotic nuclear envelope disassembly	1.09e-15	1.76e-13	13.60 (16401,42,488,17)
GO:0034622	cellular macromolecular complex assembly	1.29e-15	2.06e-13	3.23 (16401,614,488,59)
GO:0000723	telomere maintenance	1.59e-15	2.51e-13	9.02 (16401,82,488,22)
GO:0007026	negative regulation of microtubule depolymerization	1.65e-15	2.56e-13	7.57 (16401,111,488,25)
GO:0009058	biosynthetic process	1.74e-15	2.68e-13	1.65 (16401,4054,488,199)
GO:0071824	protein-DNA complex subunit organization	4.06e-15	6.19e-13	6.09 (16401,160,488,29)
GO:0030397	membrane disassembly	4.36e-15	6.58e-13	12.70 (16401,45,488,17)
GO:0051081	nuclear envelope disassembly	4.36e-15	6.51e-13	12.70 (16401,45,488,17)
GO:0071822	protein complex subunit organization	4.77e-15	7.05e-13	2.29 (16401,1425,488,97)
GO:0016071	mRNA metabolic process	4.78e-15	6.99e-13	3.45 (16401,506,488,52)
GO:0034470	ncRNA processing	6.3e-15	9.11e-13	4.40 (16401,298,488,39)
GO:0051983	regulation of chromosome segregation	1.04e-14	1.49e-12	8.31 (16401,89,488,22)
GO:0032200	telomere organization	1.72e-14	2.44e-12	8.13 (16401,91,488,22)
GO:0006399	tRNA metabolic process	1.97e-14	2.76e-12	5.34 (16401,195,488,31)
GO:0034728	nucleosome organization	2.02e-14	2.81e-12	6.52 (16401,134,488,26)
GO:0090305	nucleic acid phosphodiester bond hydrolysis	5.8e-14	7.99e-12	4.82 (16401,230,488,33)
GO:0051302	regulation of cell division	7.77e-14	1.06e-11	4.51 (16401,261,488,35)
GO:0006275	regulation of DNA replication	1.39e-13	1.88e-11	5.78 (16401,157,488,27)
GO:0016568	chromatin modification	2.4e-13	3.22e-11	3.27 (16401,503,488,49)
GO:0007017	microtubule-based process	2.43e-13	3.22e-11	3.44 (16401,450,488,46)
GO:0000226	microtubule cytoskeleton organization	2.98e-13	3.91e-11	4.43 (16401,258,488,34)
GO:1901987	regulation of cell cycle phase transition	3.74e-13	4.87e-11	4.28 (16401,275,488,35)
GO:1901879	regulation of protein depolymerization	5.59e-13	7.21e-11	5.26 (16401,179,488,28)
GO:0051054	positive regulation of DNA metabolic process	7.41e-13	9.47e-11	5.20 (16401,181,488,28)
GO:1901880	negative regulation of protein depolymerization	1.06e-12	1.35e-10	5.79 (16401,145,488,25)
GO:0006333	chromatin assembly or disassembly	1.19e-12	1.5e-10	8.08 (16401,79,488,19)
GO:0051494	negative regulation of cytoskeleton organization	1.35e-12	1.68e-10	4.90 (16401,199,488,29)
GO:0065004	protein-DNA complex assembly	1.53e-12	1.88e-10	5.97 (16401,135,488,24)
GO:0043242	negative regulation of protein complex disassembly	1.71e-12	2.1e-10	5.68 (16401,148,488,25)
GO:0043244	regulation of protein complex disassembly	2.51e-12	3.05e-10	4.95 (16401,190,488,28)
GO:0071897	DNA biosynthetic process	3.09e-12	3.71e-10	7.69 (16401,83,488,19)
GO:0044271	cellular nitrogen compound biosynthetic process	3.2e-12	3.81e-10	1.68 (16401,3095,488,155)
GO:2001252	positive regulation of chromosome organization	5.54e-12	6.55e-10	5.64 (16401,143,488,24)
GO:0006998	nuclear envelope organization	5.58e-12	6.54e-10	8.66 (16401,66,488,17)
GO:1901990	regulation of mitotic cell cycle phase transition	5.78e-12	6.71e-10	4.22 (16401,255,488,32)
GO:0043044	ATP-dependent chromatin remodeling	7.28e-12	8.39e-10	8.53 (16401,67,488,17)
GO:0006297	nucleotide-excision repair, DNA gap filling	7.6e-12	8.69e-10	16.80 (16401,22,488,11)
GO:0006334	nucleosome assembly	7.75e-12	8.79e-10	6.48 (16401,109,488,21)
GO:0042769	DNA damage response, detection of DNA damage	1.51e-11	1.7e-09	12.14 (16401,36,488,13)
GO:0008033	tRNA processing	1.53e-11	1.71e-09	5.64 (16401,137,488,23)
GO:0045786	negative regulation of cell cycle	1.67e-11	1.85e-09	3.20 (16401,452,488,43)
GO:0010948	negative regulation of cell cycle process	1.74e-11	1.92e-09	4.29 (16401,235,488,30)
GO:0033045	regulation of sister chromatid segregation	2e-11	2.19e-09	8.05 (16401,71,488,17)
GO:0031055	chromatin remodeling at centromere	2.27e-11	2.46e-09	11.81 (16401,37,488,13)
GO:0000819	sister chromatid segregation	2.55e-11	2.74e-09	15.40 (16401,24,488,11)
GO:0006298	mismatch repair	2.55e-11	2.72e-09	15.40 (16401,24,488,11)
GO:0006338	chromatin remodeling	2.82e-11	2.99e-09	5.48 (16401,141,488,23)
GO:0000086	G2/M transition of mitotic cell cycle	2.82e-11	2.97e-09	5.48 (16401,141,488,23)
GO:0044710	single-organism metabolic process	3.7e-11	3.85e-09	1.50 (16401,4408,488,197)
GO:0044839	cell cycle G2/M phase transition	3.8e-11	3.93e-09	5.41 (16401,143,488,23)
GO:0007093	mitotic cell cycle checkpoint	3.91e-11	4.02e-09	6.72 (16401,95,488,19)
GO:0031570	DNA integrity checkpoint	4.68e-11	4.78e-09	7.12 (16401,85,488,18)
GO:0051129	negative regulation of cellular component organization	5.64e-11	5.71e-09	2.68 (16401,664,488,53)
GO:2001251	negative regulation of chromosome organization	7.41e-11	7.45e-09	6.11 (16401,110,488,20)
GO:0098813	nuclear chromosome segregation	8.46e-11	8.45e-09	12.22 (16401,33,488,12)
GO:0051028	mRNA transport	1e-10	9.93e-09	5.69 (16401,124,488,21)
GO:0022607	cellular component assembly	1.24e-10	1.22e-08	1.88 (16401,1842,488,103)
GO:0000070	mitotic sister chromatid segregation	1.3e-10	1.28e-08	16.00 (16401,21,488,10)
GO:0044763	single-organism cellular process	1.5e-10	1.45e-08	1.25 (16401,9197,488,341)
GO:0006461	protein complex assembly	2.14e-10	2.07e-08	2.25 (16401,1014,488,68)
GO:0033047	regulation of mitotic sister chromatid segregation	3.37e-10	3.23e-08	8.00 (16401,63,488,15)
GO:0034724	DNA replication-independent nucleosome organization	3.74e-10	3.56e-08	9.71 (16401,45,488,13)
GO:0006336	DNA replication-independent nucleosome assembly	3.74e-10	3.54e-08	9.71 (16401,45,488,13)
GO:0045930	negative regulation of mitotic cell cycle	4.04e-10	3.8e-08	4.14 (16401,219,488,27)
GO:0051225	spindle assembly	5.04e-10	4.7e-08	8.55 (16401,55,488,14)
GO:0043486	histone exchange	5.07e-10	4.7e-08	9.50 (16401,46,488,13)
GO:0006950	response to stress	5.65e-10	5.2e-08	1.63 (16401,2884,488,140)
GO:0010965	regulation of mitotic sister chromatid separation	8.44e-10	7.72e-08	8.25 (16401,57,488,14)
GO:0036297	interstrand cross-link repair	1.52e-09	1.38e-07	9.84 (16401,41,488,12)
GO:0090329	regulation of DNA-dependent DNA replication	1.52e-09	1.37e-07	9.84 (16401,41,488,12)
GO:0019054	modulation by virus of host process	1.59e-09	1.42e-07	8.74 (16401,50,488,13)
GO:0050658	RNA transport	1.73e-09	1.55e-07	4.90 (16401,144,488,21)
GO:0050657	nucleic acid transport	1.73e-09	1.54e-07	4.90 (16401,144,488,21)
GO:0019048	modulation by virus of host morphology or physiology	2.21e-09	1.95e-07	7.71 (16401,61,488,14)
GO:0051236	establishment of RNA localization	2.24e-09	1.96e-07	4.83 (16401,146,488,21)
GO:0034654	nucleobase-containing compound biosynthetic process	2.43e-09	2.12e-07	1.63 (16401,2723,488,132)
GO:0007052	mitotic spindle organization	2.69e-09	2.33e-07	8.40 (16401,52,488,13)
GO:0018130	heterocycle biosynthetic process	2.9e-09	2.49e-07	1.62 (16401,2786,488,134)
GO:0034080	CENP-A containing nucleosome assembly	3.16e-09	2.7e-07	10.56 (16401,35,488,11)
GO:0019438	aromatic compound biosynthetic process	3.42e-09	2.9e-07	1.61 (16401,2793,488,134)
GO:0044068	modulation by symbiont of host cellular process	3.47e-09	2.93e-07	8.24 (16401,53,488,13)
GO:0090068	positive regulation of cell cycle process	3.75e-09	3.15e-07	3.75 (16401,242,488,27)
GO:0030261	chromosome condensation	5.98e-09	4.99e-07	11.59 (16401,29,488,10)
GO:0033683	nucleotide-excision repair, DNA incision	6.14e-09	5.09e-07	9.99 (16401,37,488,11)
GO:1903046	meiotic cell cycle process	8.86e-09	7.31e-07	4.70 (16401,143,488,20)
GO:0070911	global genome nucleotide-excision repair	1.14e-08	9.31e-07	7.53 (16401,58,488,13)
GO:0006283	transcription-coupled nucleotide-excision repair	1.22e-08	9.96e-07	6.82 (16401,69,488,14)
GO:0044003	modification by symbiont of host morphology or physiology	1.22e-08	9.91e-07	6.82 (16401,69,488,14)
GO:1901362	organic cyclic compound biosynthetic process	1.3e-08	1.04e-06	1.57 (16401,2908,488,136)
GO:0006301	postreplication repair	1.42e-08	1.14e-06	7.41 (16401,59,488,13)
GO:0032259	methylation	1.6e-08	1.27e-06	3.41 (16401,276,488,28)
GO:0022411	cellular component disassembly	1.79e-08	1.42e-06	2.52 (16401,587,488,44)
GO:0018193	peptidyl-amino acid modification	2.03e-08	1.6e-06	2.12 (16401,967,488,61)
GO:0051493	regulation of cytoskeleton organization	2.31e-08	1.81e-06	2.72 (16401,469,488,38)
GO:0016032	viral process	2.41e-08	1.88e-06	2.53 (16401,572,488,43)
GO:0044403	symbiosis, encompassing mutualism through parasitism	2.41e-08	1.87e-06	2.53 (16401,572,488,43)
GO:0044764	multi-organism cellular process	3.1e-08	2.39e-06	2.50 (16401,577,488,43)
GO:1900034	regulation of cellular response to heat	3.15e-08	2.41e-06	6.36 (16401,74,488,14)
GO:2000278	regulation of DNA biosynthetic process	3.15e-08	2.4e-06	6.36 (16401,74,488,14)
GO:0051782	negative regulation of cell division	3.15e-08	2.39e-06	6.36 (16401,74,488,14)
GO:0045003	double-strand break repair via synthesis-dependent strand annealing	3.38e-08	2.55e-06	11.63 (16401,26,488,9)
GO:0030071	regulation of mitotic metaphase/anaphase transition	3.7e-08	2.78e-06	7.61 (16401,53,488,12)
GO:0006289	nucleotide-excision repair	3.98e-08	2.97e-06	5.38 (16401,100,488,16)
GO:0045787	positive regulation of cell cycle	4.24e-08	3.15e-06	3.10 (16401,325,488,30)
GO:1902099	regulation of metaphase/anaphase transition of cell cycle	4.63e-08	3.42e-06	7.47 (16401,54,488,12)
GO:0015931	nucleobase-containing compound transport	4.8e-08	3.53e-06	4.08 (16401,173,488,21)
GO:0043414	macromolecule methylation	5.36e-08	3.92e-06	3.75 (16401,206,488,23)
GO:0051303	establishment of chromosome localization	5.77e-08	4.2e-06	7.33 (16401,55,488,12)
GO:0006323	DNA packaging	6.29e-08	4.55e-06	9.34 (16401,36,488,10)
GO:0031145	anaphase-promoting complex-dependent proteasomal ubiquitin-dependent protein catabolic process	6.33e-08	4.56e-06	6.03 (16401,78,488,14)
GO:0050000	chromosome localization	7.15e-08	5.12e-06	7.20 (16401,56,488,12)
GO:0016458	gene silencing	7.55e-08	5.38e-06	4.15 (16401,162,488,20)
GO:0031047	gene silencing by RNA	8.08e-08	5.73e-06	5.12 (16401,105,488,16)
GO:0000387	spliceosomal snRNP assembly	1.11e-07	7.83e-06	8.84 (16401,38,488,10)
GO:0051310	metaphase plate congression	1.11e-07	7.79e-06	8.84 (16401,38,488,10)
GO:0051817	modification of morphology or physiology of other organism involved in symbiotic interaction	1.21e-07	8.46e-06	4.98 (16401,108,488,16)
GO:1901988	negative regulation of cell cycle phase transition	1.26e-07	8.73e-06	4.02 (16401,167,488,20)
GO:0006405	RNA export from nucleus	1.43e-07	9.88e-06	5.67 (16401,83,488,14)
GO:0031577	spindle checkpoint	1.45e-07	1e-05	8.62 (16401,39,488,10)
GO:1904356	regulation of telomere maintenance via telomere lengthening	1.52e-07	1.04e-05	7.54 (16401,49,488,11)
GO:0019985	translesion synthesis	1.52e-07	1.03e-05	7.54 (16401,49,488,11)
GO:0051784	negative regulation of nuclear division	1.61e-07	1.09e-05	6.72 (16401,60,488,12)
GO:0051297	centrosome organization	1.74e-07	1.18e-05	6.07 (16401,72,488,13)
GO:0022618	ribonucleoprotein complex assembly	1.86e-07	1.25e-05	3.93 (16401,171,488,20)
GO:0008150	biological_process	1.87e-07	1.25e-05	1.07 (16401,14843,488,471)
GO:2000573	positive regulation of DNA biosynthetic process	1.89e-07	1.26e-05	7.39 (16401,50,488,11)
GO:1901991	negative regulation of mitotic cell cycle phase transition	1.99e-07	1.32e-05	4.09 (16401,156,488,19)
GO:0015758	glucose transport	2.44e-07	1.61e-05	5.90 (16401,74,488,13)
GO:0032446	protein modification by small protein conjugation	2.73e-07	1.79e-05	2.24 (16401,690,488,46)
GO:1901989	positive regulation of cell cycle phase transition	2.83e-07	1.85e-05	6.40 (16401,63,488,12)
GO:0006406	mRNA export from nucleus	2.87e-07	1.87e-05	5.83 (16401,75,488,13)
GO:0008645	hexose transport	2.87e-07	1.86e-05	5.83 (16401,75,488,13)
GO:0045931	positive regulation of mitotic cell cycle	2.94e-07	1.9e-05	4.68 (16401,115,488,16)
GO:0051985	negative regulation of chromosome segregation	3.1e-07	1.99e-05	8.00 (16401,42,488,10)
GO:0033046	negative regulation of sister chromatid segregation	3.1e-07	1.98e-05	8.00 (16401,42,488,10)
GO:0051168	nuclear export	3.32e-07	2.11e-05	4.64 (16401,116,488,16)
GO:0000077	DNA damage checkpoint	3.37e-07	2.13e-05	5.75 (16401,76,488,13)
GO:0070647	protein modification by small protein conjugation or removal	3.74e-07	2.36e-05	2.13 (16401,789,488,50)
GO:0044699	single-organism process	3.77e-07	2.37e-05	1.16 (16401,10561,488,365)
GO:0045840	positive regulation of mitotic nuclear division	3.94e-07	2.46e-05	7.82 (16401,43,488,10)
GO:0015749	monosaccharide transport	3.95e-07	2.46e-05	5.67 (16401,77,488,13)
GO:1900264	positive regulation of DNA-directed DNA polymerase activity	4.57e-07	2.83e-05	24.01 (16401,7,488,5)
GO:1900262	regulation of DNA-directed DNA polymerase activity	4.57e-07	2.82e-05	24.01 (16401,7,488,5)
GO:0071826	ribonucleoprotein complex subunit organization	4.7e-07	2.89e-05	3.71 (16401,181,488,20)
GO:0060249	anatomical structure homeostasis	5.04e-07	3.08e-05	3.32 (16401,233,488,23)
GO:0035821	modification of morphology or physiology of other organism	5.32e-07	3.24e-05	4.48 (16401,120,488,16)
GO:0031023	microtubule organizing center organization	6.24e-07	3.78e-05	5.46 (16401,80,488,13)
GO:0042276	error-prone translesion synthesis	7.31e-07	4.41e-05	12.38 (16401,19,488,7)
GO:0043504	mitochondrial DNA repair	7.74e-07	4.65e-05	33.61 (16401,4,488,4)
GO:0046602	regulation of mitotic centrosome separation	7.74e-07	4.63e-05	33.61 (16401,4,488,4)
GO:0006266	DNA ligation	9.67e-07	5.76e-05	15.51 (16401,13,488,6)
GO:0044419	interspecies interaction between organisms	1e-06	5.93e-05	2.18 (16401,677,488,44)
GO:0046605	regulation of centrosome cycle	1.01e-06	5.94e-05	8.18 (16401,37,488,9)
GO:0009408	response to heat	1.02e-06	6.03e-05	3.85 (16401,157,488,18)
GO:0006268	DNA unwinding involved in DNA replication	1.19e-06	6.96e-05	21.01 (16401,8,488,5)
GO:0010212	response to ionizing radiation	1.23e-06	7.16e-05	4.00 (16401,143,488,17)
GO:1903310	positive regulation of chromatin modification	1.28e-06	7.43e-05	5.14 (16401,85,488,13)
GO:2000816	negative regulation of mitotic sister chromatid separation	1.28e-06	7.43e-05	7.96 (16401,38,488,9)
GO:0016569	covalent chromatin modification	1.35e-06	7.8e-05	2.82 (16401,322,488,27)
GO:0009394	2'-deoxyribonucleotide metabolic process	1.44e-06	8.24e-05	9.27 (16401,29,488,8)
GO:0045839	negative regulation of mitotic nuclear division	1.44e-06	8.22e-05	6.86 (16401,49,488,10)
GO:0007076	mitotic chromosome condensation	1.65e-06	9.39e-05	14.40 (16401,14,488,6)
GO:0033048	negative regulation of mitotic sister chromatid segregation	2.04e-06	0.000116	7.56 (16401,40,488,9)
GO:0019692	deoxyribose phosphate metabolic process	2.5e-06	0.000141	8.67 (16401,31,488,8)
GO:0032204	regulation of telomere maintenance	2.59e-06	0.000146	5.78 (16401,64,488,11)
GO:0051573	negative regulation of histone H3-K9 methylation	2.61e-06	0.000146	18.67 (16401,9,488,5)
GO:0009219	pyrimidine deoxyribonucleotide metabolic process	2.68e-06	0.00015	13.44 (16401,15,488,6)
GO:0034605	cellular response to heat	2.72e-06	0.000152	4.48 (16401,105,488,14)
GO:0006304	DNA modification	2.82e-06	0.000156	4.80 (16401,91,488,13)
GO:0006913	nucleocytoplasmic transport	3.11e-06	0.000171	3.29 (16401,204,488,20)
GO:0016570	histone modification	3.19e-06	0.000175	2.76 (16401,317,488,26)
GO:0051785	positive regulation of nuclear division	3.66e-06	0.000201	6.22 (16401,54,488,10)
GO:1903308	regulation of chromatin modification	3.86e-06	0.00021	3.87 (16401,139,488,16)
GO:0034502	protein localization to chromosome	4.18e-06	0.000227	8.15 (16401,33,488,8)
GO:0007080	mitotic metaphase plate congression	4.18e-06	0.000226	8.15 (16401,33,488,8)
GO:0007094	mitotic spindle assembly checkpoint	4.18e-06	0.000225	8.15 (16401,33,488,8)
GO:0009262	deoxyribonucleotide metabolic process	4.18e-06	0.000225	8.15 (16401,33,488,8)
GO:0000083	regulation of transcription involved in G1/S transition of mitotic cell cycle	4.41e-06	0.000236	9.80 (16401,24,488,7)
GO:0051169	nuclear transport	4.5e-06	0.00024	3.22 (16401,209,488,20)
GO:0019083	viral transcription	4.61e-06	0.000245	4.98 (16401,81,488,12)
GO:0051128	regulation of cellular component organization	5.24e-06	0.000277	1.55 (16401,2128,488,98)
GO:0071173	spindle assembly checkpoint	5.33e-06	0.000281	7.91 (16401,34,488,8)
GO:0032210	regulation of telomere maintenance via telomerase	5.8e-06	0.000304	6.72 (16401,45,488,9)
GO:0016572	histone phosphorylation	5.97e-06	0.000312	9.41 (16401,25,488,7)
GO:1901992	positive regulation of mitotic cell cycle phase transition	6.1e-06	0.000318	5.90 (16401,57,488,10)
GO:0006403	RNA localization	6.3e-06	0.000327	11.86 (16401,17,488,6)
GO:0071174	mitotic spindle checkpoint	6.73e-06	0.000348	7.68 (16401,35,488,8)
GO:0045841	negative regulation of mitotic metaphase/anaphase transition	6.73e-06	0.000347	7.68 (16401,35,488,8)
GO:1902275	regulation of chromatin organization	7.32e-06	0.000376	3.68 (16401,146,488,16)
GO:1902100	negative regulation of metaphase/anaphase transition of cell cycle	8.42e-06	0.000431	7.47 (16401,36,488,8)
GO:0010605	negative regulation of macromolecule metabolic process	8.72e-06	0.000445	1.52 (16401,2238,488,101)
GO:0006364	rRNA processing	1.09e-05	0.000553	3.76 (16401,134,488,15)
GO:0031536	positive regulation of exit from mitosis	1.11e-05	0.000561	22.41 (16401,6,488,4)
GO:0051171	regulation of nitrogen compound metabolic process	1.12e-05	0.000568	1.35 (16401,3898,488,157)
GO:0090501	RNA phosphodiester bond hydrolysis	1.14e-05	0.000572	4.24 (16401,103,488,13)
GO:0051781	positive regulation of cell division	1.32e-05	0.000663	3.92 (16401,120,488,14)
GO:0006261	DNA-dependent DNA replication	1.36e-05	0.000679	8.40 (16401,28,488,7)
GO:0051439	regulation of ubiquitin-protein ligase activity involved in mitotic cell cycle	1.64e-05	0.000816	4.80 (16401,77,488,11)
GO:0016072	rRNA metabolic process	1.69e-05	0.00084	3.63 (16401,139,488,15)
GO:0051053	negative regulation of DNA metabolic process	1.73e-05	0.000854	4.08 (16401,107,488,13)
GO:0051972	regulation of telomerase activity	1.93e-05	0.00095	6.72 (16401,40,488,8)
GO:0044774	mitotic DNA integrity checkpoint	1.93e-05	0.000946	6.72 (16401,40,488,8)
GO:0007264	small GTPase mediated signal transduction	1.99e-05	0.000972	1.94 (16401,761,488,44)
GO:0031058	positive regulation of histone modification	2.37e-05	0.00116	4.62 (16401,80,488,11)
GO:0006479	protein methylation	2.57e-05	0.00125	3.94 (16401,111,488,13)
GO:0008213	protein alkylation	2.57e-05	0.00125	3.94 (16401,111,488,13)
GO:1902659	regulation of glucose mediated signaling pathway	2.62e-05	0.00126	33.61 (16401,3,488,3)
GO:1902661	positive regulation of glucose mediated signaling pathway	2.62e-05	0.00126	33.61 (16401,3,488,3)
GO:0016571	histone methylation	2.67e-05	0.00128	4.56 (16401,81,488,11)
GO:0010827	regulation of glucose transport	2.72e-05	0.0013	4.20 (16401,96,488,12)
GO:0008156	negative regulation of DNA replication	2.74e-05	0.00131	5.60 (16401,54,488,9)
GO:0032774	RNA biosynthetic process	2.93e-05	0.00139	1.46 (16401,2447,488,106)
GO:0007005	mitochondrion organization	2.96e-05	0.0014	2.19 (16401,491,488,32)
GO:0031123	RNA 3'-end processing	3.01e-05	0.00142	4.51 (16401,82,488,11)
GO:0019058	viral life cycle	3.12e-05	0.00146	3.87 (16401,113,488,13)
GO:0019219	regulation of nucleobase-containing compound metabolic process	3.12e-05	0.00146	1.35 (16401,3634,488,146)
GO:0050434	positive regulation of viral transcription	3.19e-05	0.00149	5.50 (16401,55,488,9)
GO:0000018	regulation of DNA recombination	3.19e-05	0.00149	5.50 (16401,55,488,9)
GO:0032543	mitochondrial translation	3.35e-05	0.00155	4.12 (16401,98,488,12)
GO:0010638	positive regulation of organelle organization	3.38e-05	0.00156	2.12 (16401,540,488,34)
GO:0060255	regulation of macromolecule metabolic process	3.38e-05	0.00156	1.26 (16401,5317,488,200)
GO:0032212	positive regulation of telomere maintenance via telomerase	3.49e-05	0.0016	7.35 (16401,32,488,7)
GO:0031572	G2 DNA damage checkpoint	3.49e-05	0.0016	7.35 (16401,32,488,7)
GO:0043412	macromolecule modification	3.65e-05	0.00166	1.41 (16401,2868,488,120)
GO:0070125	mitochondrial translational elongation	3.78e-05	0.00172	4.40 (16401,84,488,11)
GO:0008643	carbohydrate transport	4.12e-05	0.00187	3.77 (16401,116,488,13)
GO:0044265	cellular macromolecule catabolic process	4.12e-05	0.00186	2.04 (16401,592,488,36)
GO:1902806	regulation of cell cycle G1/S phase transition	4.18e-05	0.00188	3.36 (16401,150,488,15)
GO:0045740	positive regulation of DNA replication	4.23e-05	0.0019	4.35 (16401,85,488,11)
GO:0043687	post-translational protein modification	4.24e-05	0.0019	2.22 (16401,455,488,30)
GO:1904358	positive regulation of telomere maintenance via telomere lengthening	4.32e-05	0.00192	7.13 (16401,33,488,7)
GO:0035247	peptidyl-arginine omega-N-methylation	4.93e-05	0.00219	16.80 (16401,8,488,4)
GO:0006282	regulation of DNA repair	5.09e-05	0.00225	4.67 (16401,72,488,10)
GO:0051173	positive regulation of nitrogen compound metabolic process	6.02e-05	0.00266	1.54 (16401,1723,488,79)
GO:0044267	cellular protein metabolic process	6.07e-05	0.00267	1.36 (16401,3228,488,131)
GO:0009892	negative regulation of metabolic process	6.55e-05	0.00287	1.43 (16401,2495,488,106)
GO:0016445	somatic diversification of immunoglobulins	7.36e-05	0.00322	8.07 (16401,25,488,6)
GO:0032435	negative regulation of proteasomal ubiquitin-dependent protein catabolic process	7.44e-05	0.00325	4.96 (16401,61,488,9)
GO:0009266	response to temperature stimulus	7.5e-05	0.00326	2.83 (16401,214,488,18)
GO:0031061	negative regulation of histone methylation	7.6e-05	0.0033	10.50 (16401,16,488,5)
GO:0007096	regulation of exit from mitosis	7.6e-05	0.00329	10.50 (16401,16,488,5)
GO:0002200	somatic diversification of immune receptors	7.81e-05	0.00336	6.54 (16401,36,488,7)
GO:0000212	meiotic spindle organization	8.66e-05	0.00372	14.94 (16401,9,488,4)
GO:0006265	DNA topological change	8.66e-05	0.00371	14.94 (16401,9,488,4)
GO:0051103	DNA ligation involved in DNA repair	8.66e-05	0.0037	14.94 (16401,9,488,4)
GO:0035246	peptidyl-arginine N-methylation	8.66e-05	0.00369	14.94 (16401,9,488,4)
GO:0031056	regulation of histone modification	9e-05	0.00382	3.50 (16401,125,488,13)
GO:0007062	sister chromatid cohesion	9.33e-05	0.00395	7.76 (16401,26,488,6)
GO:0000727	double-strand break repair via break-induced replication	0.000102	0.00432	25.21 (16401,4,488,3)
GO:0043137	DNA replication, removal of RNA primer	0.000102	0.00431	25.21 (16401,4,488,3)
GO:0006273	lagging strand elongation	0.000102	0.0043	25.21 (16401,4,488,3)
GO:0090309	positive regulation of methylation-dependent chromatin silencing	0.000102	0.00428	25.21 (16401,4,488,3)
GO:1903322	positive regulation of protein modification by small protein conjugation or removal	0.000104	0.00434	2.97 (16401,181,488,16)
GO:1904357	negative regulation of telomere maintenance via telomere lengthening	0.000105	0.00437	9.88 (16401,17,488,5)
GO:0007063	regulation of sister chromatid cohesion	0.000105	0.00436	9.88 (16401,17,488,5)
GO:0051570	regulation of histone H3-K9 methylation	0.000105	0.00435	9.88 (16401,17,488,5)
GO:0051656	establishment of organelle localization	0.000107	0.00441	2.75 (16401,220,488,18)
GO:0043632	modification-dependent macromolecule catabolic process	0.00011	0.00452	2.29 (16401,367,488,25)
GO:1903050	regulation of proteolysis involved in cellular protein catabolic process	0.000113	0.00465	2.65 (16401,241,488,19)
GO:0006606	protein import into nucleus	0.000114	0.00464	4.25 (16401,79,488,10)
GO:1902593	single-organism nuclear import	0.000114	0.00463	4.25 (16401,79,488,10)
GO:0051569	regulation of histone H3-K4 methylation	0.000117	0.00475	7.47 (16401,27,488,6)
GO:1901799	negative regulation of proteasomal protein catabolic process	0.000139	0.00564	4.58 (16401,66,488,9)
GO:0051304	chromosome separation	0.000141	0.0057	13.44 (16401,10,488,4)
GO:0051382	kinetochore assembly	0.000141	0.00568	13.44 (16401,10,488,4)
GO:0035404	histone-serine phosphorylation	0.000141	0.00566	13.44 (16401,10,488,4)
GO:0043628	ncRNA 3'-end processing	0.000142	0.00569	9.34 (16401,18,488,5)
GO:1902850	microtubule cytoskeleton organization involved in mitosis	0.000145	0.0058	7.20 (16401,28,488,6)
GO:0090307	mitotic spindle assembly	0.000145	0.00578	7.20 (16401,28,488,6)
GO:0031398	positive regulation of protein ubiquitination	0.000152	0.00604	3.00 (16401,168,488,15)
GO:0051701	interaction with host	0.000157	0.00623	3.14 (16401,150,488,14)
GO:0090502	RNA phosphodiester bond hydrolysis, endonucleolytic	0.000158	0.00626	5.07 (16401,53,488,8)
GO:0045935	positive regulation of nucleobase-containing compound metabolic process	0.000163	0.00641	1.52 (16401,1636,488,74)
GO:0051170	nuclear import	0.000172	0.00677	4.05 (16401,83,488,10)
GO:0040029	regulation of gene expression, epigenetic	0.000172	0.00676	2.85 (16401,189,488,16)
GO:0006412	translation	0.000176	0.00686	2.43 (16401,291,488,21)
GO:0050896	response to stimulus	0.000178	0.00695	1.27 (16401,4506,488,170)
GO:0009314	response to radiation	0.00018	0.00699	2.07 (16401,470,488,29)
GO:0009264	deoxyribonucleotide catabolic process	0.000188	0.00728	8.84 (16401,19,488,5)
GO:0070987	error-free translesion synthesis	0.000188	0.00726	8.84 (16401,19,488,5)
GO:0070124	mitochondrial translational initiation	0.000191	0.00735	4.00 (16401,84,488,10)
GO:0032434	regulation of proteasomal ubiquitin-dependent protein catabolic process	0.000194	0.00745	3.08 (16401,153,488,14)
GO:1903902	positive regulation of viral life cycle	0.000206	0.00788	3.66 (16401,101,488,11)
GO:0051438	regulation of ubiquitin-protein transferase activity	0.000206	0.00787	3.42 (16401,118,488,12)
GO:0000726	non-recombinational repair	0.000207	0.00787	4.89 (16401,55,488,8)
GO:0006303	double-strand break repair via nonhomologous end joining	0.000207	0.00785	4.89 (16401,55,488,8)
GO:0070126	mitochondrial translational termination	0.00021	0.00798	3.95 (16401,85,488,10)
GO:2000615	regulation of histone H3-K9 acetylation	0.000216	0.00818	12.22 (16401,11,488,4)
GO:0051988	regulation of attachment of spindle microtubules to kinetochore	0.000216	0.00816	12.22 (16401,11,488,4)
GO:0071027	nuclear RNA surveillance	0.000216	0.00814	12.22 (16401,11,488,4)
GO:0034244	negative regulation of transcription elongation from RNA polymerase II promoter	0.000216	0.00812	12.22 (16401,11,488,4)
GO:0016446	somatic hypermutation of immunoglobulin genes	0.000216	0.00809	12.22 (16401,11,488,4)
GO:0002562	somatic diversification of immune receptors via germline recombination within a single locus	0.000218	0.00812	6.72 (16401,30,488,6)
GO:0043928	exonucleolytic nuclear-transcribed mRNA catabolic process involved in deadenylation-dependent decay	0.000218	0.0081	6.72 (16401,30,488,6)
GO:0016444	somatic cell DNA recombination	0.000218	0.00807	6.72 (16401,30,488,6)
GO:0051437	positive regulation of ubiquitin-protein ligase activity involved in regulation of mitotic cell cycle transition	0.00022	0.00816	4.32 (16401,70,488,9)
GO:0051340	regulation of ligase activity	0.000223	0.00824	3.39 (16401,119,488,12)
GO:0031060	regulation of histone methylation	0.000235	0.00865	4.80 (16401,56,488,8)
GO:0051984	positive regulation of chromosome segregation	0.000245	0.00898	8.40 (16401,20,488,5)
GO:0016447	somatic recombination of immunoglobulin gene segments	0.000245	0.00896	8.40 (16401,20,488,5)
GO:0046386	deoxyribose phosphate catabolic process	0.000245	0.00894	8.40 (16401,20,488,5)
GO:0043241	protein complex disassembly	0.000247	0.00899	2.76 (16401,195,488,16)
GO:0010216	maintenance of DNA methylation	0.00025	0.0091	20.17 (16401,5,488,3)
GO:0044784	metaphase/anaphase transition of cell cycle	0.00025	0.00908	20.17 (16401,5,488,3)
GO:0007091	metaphase/anaphase transition of mitotic cell cycle	0.00025	0.00906	20.17 (16401,5,488,3)
GO:0006220	pyrimidine nucleotide metabolic process	0.000252	0.00908	5.47 (16401,43,488,7)
GO:0010629	negative regulation of gene expression	0.000258	0.00929	1.55 (16401,1411,488,65)
GO:0044728	DNA methylation or demethylation	0.000274	0.00982	4.20 (16401,72,488,9)
GO:1903051	negative regulation of proteolysis involved in cellular protein catabolic process	0.000274	0.0098	4.20 (16401,72,488,9)
GO:0007010	cytoskeleton organization	0.000295	0.0105	1.87 (16401,629,488,35)
GO:1903362	regulation of cellular protein catabolic process	0.000301	0.0107	2.46 (16401,260,488,19)
GO:0009411	response to UV	0.000304	0.0108	3.28 (16401,123,488,12)
GO:0000291	nuclear-transcribed mRNA catabolic process, exonucleolytic	0.000316	0.0112	6.30 (16401,32,488,6)
GO:0034969	histone arginine methylation	0.000317	0.0112	11.20 (16401,12,488,4)
GO:0002566	somatic diversification of immune receptors via somatic mutation	0.000317	0.0112	11.20 (16401,12,488,4)
GO:0051383	kinetochore organization	0.000317	0.0111	11.20 (16401,12,488,4)
GO:0051641	cellular localization	0.000318	0.0112	1.70 (16401,911,488,46)
GO:2001020	regulation of response to DNA damage stimulus	0.000324	0.0113	3.08 (16401,142,488,13)
GO:0009057	macromolecule catabolic process	0.000332	0.0116	1.79 (16401,733,488,39)
GO:0032206	positive regulation of telomere maintenance	0.000337	0.0117	5.23 (16401,45,488,7)
GO:0006306	DNA methylation	0.000339	0.0118	4.56 (16401,59,488,8)
GO:0006305	DNA alkylation	0.000339	0.0118	4.56 (16401,59,488,8)
GO:0048524	positive regulation of viral process	0.000342	0.0118	3.46 (16401,107,488,11)
GO:0043161	proteasome-mediated ubiquitin-dependent protein catabolic process	0.000366	0.0126	2.49 (16401,243,488,18)
GO:0043604	amide biosynthetic process	0.000378	0.013	2.15 (16401,375,488,24)
GO:0061136	regulation of proteasomal protein catabolic process	0.000386	0.0133	2.75 (16401,183,488,15)
GO:1903320	regulation of protein modification by small protein conjugation or removal	0.000401	0.0137	2.40 (16401,266,488,19)
GO:0032984	macromolecular complex disassembly	0.000409	0.014	2.64 (16401,204,488,16)
GO:1903363	negative regulation of cellular protein catabolic process	0.000412	0.0141	3.98 (16401,76,488,9)
GO:0046782	regulation of viral transcription	0.000412	0.014	3.98 (16401,76,488,9)
GO:0043043	peptide biosynthetic process	0.000431	0.0146	2.27 (16401,311,488,21)
GO:0044773	mitotic DNA damage checkpoint	0.000445	0.0151	5.93 (16401,34,488,6)
GO:0071459	protein localization to chromosome, centromeric region	0.000447	0.0151	10.34 (16401,13,488,4)
GO:0018216	peptidyl-arginine methylation	0.000447	0.0151	10.34 (16401,13,488,4)
GO:0032042	mitochondrial DNA metabolic process	0.000447	0.015	10.34 (16401,13,488,4)
GO:0071025	RNA surveillance	0.000447	0.015	10.34 (16401,13,488,4)
GO:0032785	negative regulation of DNA-templated transcription, elongation	0.000447	0.0149	10.34 (16401,13,488,4)
GO:0070199	establishment of protein localization to chromosome	0.000447	0.0149	10.34 (16401,13,488,4)
GO:0031396	regulation of protein ubiquitination	0.000468	0.0156	2.44 (16401,248,488,18)
GO:1903311	regulation of mRNA metabolic process	0.000469	0.0156	3.33 (16401,111,488,11)
GO:0050684	regulation of mRNA processing	0.000479	0.0159	3.58 (16401,94,488,10)
GO:0043634	polyadenylation-dependent ncRNA catabolic process	0.00049	0.0162	16.80 (16401,6,488,3)
GO:0071035	nuclear polyadenylation-dependent rRNA catabolic process	0.00049	0.0161	16.80 (16401,6,488,3)
GO:0071029	nuclear ncRNA surveillance	0.00049	0.0161	16.80 (16401,6,488,3)
GO:0071046	nuclear polyadenylation-dependent ncRNA catabolic process	0.00049	0.0161	16.80 (16401,6,488,3)
GO:0043985	histone H4-R3 methylation	0.00049	0.016	16.80 (16401,6,488,3)
GO:0045143	homologous chromosome segregation	0.00049	0.016	16.80 (16401,6,488,3)
GO:1901838	positive regulation of transcription of nuclear large rRNA transcript from RNA polymerase I promoter	0.00049	0.016	16.80 (16401,6,488,3)
GO:0090240	positive regulation of histone H4 acetylation	0.00049	0.0159	16.80 (16401,6,488,3)
GO:0009221	pyrimidine deoxyribonucleotide biosynthetic process	0.00049	0.0159	16.80 (16401,6,488,3)
GO:0034723	DNA replication-dependent nucleosome organization	0.000493	0.016	7.31 (16401,23,488,5)
GO:0006335	DNA replication-dependent nucleosome assembly	0.000493	0.0159	7.31 (16401,23,488,5)
GO:0010498	proteasomal protein catabolic process	0.000514	0.0166	2.42 (16401,250,488,18)
GO:2000779	regulation of double-strand break repair	0.000524	0.0169	5.76 (16401,35,488,6)
GO:0008283	cell proliferation	0.000539	0.0173	1.83 (16401,625,488,34)
GO:0034504	protein localization to nucleus	0.000547	0.0175	3.27 (16401,113,488,11)
GO:0051640	organelle localization	0.000552	0.0176	2.34 (16401,273,488,19)
GO:0070925	organelle assembly	0.000594	0.0189	2.12 (16401,364,488,23)
GO:0000281	mitotic cytokinesis	0.000608	0.0193	7.00 (16401,24,488,5)
GO:0031497	chromatin assembly	0.000608	0.0193	7.00 (16401,24,488,5)
GO:0008340	determination of adult lifespan	0.000611	0.0193	9.60 (16401,14,488,4)
GO:0000076	DNA replication checkpoint	0.000611	0.0193	9.60 (16401,14,488,4)
GO:2000112	regulation of cellular macromolecule biosynthetic process	0.000666	0.021	1.29 (16401,3530,488,135)
GO:0035065	regulation of histone acetylation	0.000737	0.0232	4.61 (16401,51,488,7)
GO:0010556	regulation of macromolecule biosynthetic process	0.000782	0.0245	1.28 (16401,3636,488,138)
GO:2000060	positive regulation of protein ubiquitination involved in ubiquitin-dependent protein catabolic process	0.000792	0.0248	3.64 (16401,83,488,9)
GO:0051436	negative regulation of ubiquitin-protein ligase activity involved in mitotic cell cycle	0.000811	0.0253	4.01 (16401,67,488,8)
GO:0046931	pore complex assembly	0.000814	0.0254	8.96 (16401,15,488,4)
GO:0045739	positive regulation of DNA repair	0.000827	0.0257	5.31 (16401,38,488,6)
GO:0010389	regulation of G2/M transition of mitotic cell cycle	0.00083	0.0258	4.52 (16401,52,488,7)
GO:0043633	polyadenylation-dependent RNA catabolic process	0.000838	0.0259	14.40 (16401,7,488,3)
GO:0085020	protein K6-linked ubiquitination	0.000838	0.0259	14.40 (16401,7,488,3)
GO:0051299	centrosome separation	0.000838	0.0258	14.40 (16401,7,488,3)
GO:0035405	histone-threonine phosphorylation	0.000838	0.0258	14.40 (16401,7,488,3)
GO:0031937	positive regulation of chromatin silencing	0.000838	0.0257	14.40 (16401,7,488,3)
GO:0019919	peptidyl-arginine methylation, to asymmetrical-dimethyl arginine	0.000838	0.0257	14.40 (16401,7,488,3)
GO:0010557	positive regulation of macromolecule biosynthetic process	0.000845	0.0258	1.46 (16401,1588,488,69)
GO:0017038	protein import	0.000846	0.0258	3.11 (16401,119,488,11)
GO:0006511	ubiquitin-dependent protein catabolic process	0.000863	0.0263	2.11 (16401,351,488,22)
GO:0000354	cis assembly of pre-catalytic spliceosome	0.000884	0.0268	33.61 (16401,2,488,2)
GO:1900110	negative regulation of histone H3-K9 dimethylation	0.000884	0.0268	33.61 (16401,2,488,2)
GO:0006231	dTMP biosynthetic process	0.000884	0.0267	33.61 (16401,2,488,2)
GO:0033567	DNA replication, Okazaki fragment processing	0.000884	0.0267	33.61 (16401,2,488,2)
GO:0072355	histone H3-T3 phosphorylation	0.000884	0.0266	33.61 (16401,2,488,2)
GO:0046073	dTMP metabolic process	0.000884	0.0265	33.61 (16401,2,488,2)
GO:0007056	spindle assembly involved in female meiosis	0.000884	0.0265	33.61 (16401,2,488,2)
GO:0007057	spindle assembly involved in female meiosis I	0.000884	0.0264	33.61 (16401,2,488,2)
GO:0019918	peptidyl-arginine methylation, to symmetrical-dimethyl arginine	0.000884	0.0264	33.61 (16401,2,488,2)
GO:0031508	pericentric heterochromatin assembly	0.000884	0.0263	33.61 (16401,2,488,2)
GO:0032205	negative regulation of telomere maintenance	0.000896	0.0266	6.46 (16401,26,488,5)
GO:0033365	protein localization to organelle	0.00092	0.0273	1.99 (16401,423,488,25)
GO:0000288	nuclear-transcribed mRNA catabolic process, deadenylation-dependent decay	0.000933	0.0276	4.44 (16401,53,488,7)
GO:0044702	single organism reproductive process	0.000995	0.0294	1.58 (16401,1042,488,49)
